# Supplementary material for: (2Z)-1-(5-Hy­droxy-3-methyl-1-phenyl-1H-pyrazol-4-yl)-3-(4-meth­oxy­anilino)but-2-en-1-one
Source: Acta Crystallogr Sect E Struct Rep Online. 2011 Aug 17;67(Pt 9):o2353. doi: 10.1107/S1600536811032491 (PMC3200693; doi:10.1107/S1600536811032491)
Supplement: Supplementary file 1 [file e-67-o2353-sup1.cif]

##############################################################################
#                                                                            #
# This CIF contains the data in a paper accepted for publication in          #
# Acta Crystallographica Section E. It conforms to the requirements of       #
# Notes for Authors for Acta Crystallographica Section E, and has been       #
# peer reviewed under the auspices of the IUCr Commission on Journals.       #
#                                                                            #
# Full details of the Crystallographic Information File format               #
# are given in the paper "The Crystallographic Information File (CIF):       #
# a New Standard Archive File for Crystallography" by S. R. Hall, F. H.      #
# Allen and I. D. Brown [Acta Cryst. (1991), A47, 655-685].                  #
#                                                                            #
# The current version of the core CIF dictionary is obtainable from          #
# ftp://ftp.iucr.org/pub/cif_core.dic.                                       #
#                                                                            #
# Software is freely available for graphical display of the structure(s)     #
# in this CIF. For information consult the CIF software page                 #
# http://www.iucr.org/resources/cif/software.                                #
#                                                                            #
# This file may be used for bona fide research purposes within the           #
# scientific community so long as proper attribution is given to the journal # 
# article from which it was obtained.                                        #
#                                                                            #
##############################################################################
data_global
_audit_creation_method     SHELXL-97
_journal_date_recd_electronic     2011-08-08
_journal_date_accepted     2011-08-10
_journal_name_full     'Acta Crystallographica, Section E'
_journal_year     2011
_journal_volume     67
_journal_issue      9
_journal_page_first     o2353
_journal_page_last     o2353
_journal_paper_category     QO
_journal_coeditor_code     HB6355
_publ_contact_author_name     ' Edward RT Tiekink '
_publ_contact_author_address
;
Department of Chemistry, University of Malaya,
50603 Kuala Lumpur, Malaysia
;
_publ_contact_author_email
;
edward.tiekink@gmail.com
;
_publ_contact_author_fax     ' +60 3 7967 4193 '
_publ_contact_author_phone     ' +60 3 7967 6775 '
_publ_section_title
;\
(2<i>Z</i>)-1-(5-Hydroxy-3-methyl-1-phenyl-1<i>H</i>-pyrazol-4-yl)-3-(4-\
methoxyanilino)but-2-en-1-one
;
loop_
    _publ_author_name
    _publ_author_footnote
    _publ_author_address
    ' Abdullah M. Asiri '
;
Additional correspondence author, e-mail: aasiri2@kau.edu.sa.
;
;
Chemistry Department, Faculty of Science, King Abdulaziz University,
PO Box 80203, Jeddah, Saudi Arabia
and
The Center of Excellence for Advanced Materials Research,
King Abdulaziz University, Jeddah, PO Box 80203, Saudi Arabia
;
    ' Abdulrahman O. Al-Youbi ' .
;
Chemistry Department, Faculty of Science, King Abdulaziz University,
PO Box 80203, Jeddah, Saudi Arabia
;
    ' Hassan M. Faidallah ' .
;
Chemistry Department, Faculty of Science, King Abdulaziz University,
PO Box 80203, Jeddah, Saudi Arabia
;
    'Ng, Seik Weng' .
;
Department of Chemistry, University of Malaya,
50603 Kuala Lumpur, Malaysia
;
    'Tiekink, Edward R. T.' .
;
Department of Chemistry, University of Malaya,
50603 Kuala Lumpur, Malaysia
;
data_I
_audit_creation_method     SHELXL-97
_chemical_name_systematic
;
(2<i>Z</i>)-1-(5-Hydroxy-3-methyl-1-phenyl-1<i>H</i>-pyrazol-4-yl)-
3-(4-methoxyanilino)but-2-en-1-one
;
_chemical_name_common     ?
_chemical_formula_moiety     'C21 H21 N3 O3'
_chemical_formula_sum     'C21 H21 N3 O3'
_chemical_formula_iupac     'C21 H21 N3 O3'
_chemical_formula_weight     363.41
_chemical_melting_point     ?
_symmetry_cell_setting     monoclinic
_symmetry_space_group_name_H-M     'P 21/n'
_symmetry_space_group_name_Hall     '-P 2yn'
loop_
    _symmetry_equiv_pos_as_xyz
    'x, y, z'
    'x+1/2, -y+1/2, z+1/2'
    '-x, -y, -z'
    '-x-1/2, y-1/2, -z-1/2'
_cell_length_a     9.5717(3)
_cell_length_b     16.9516(6)
_cell_length_c     11.3143(4)
_cell_angle_alpha     90.00
_cell_angle_beta     104.946(4)
_cell_angle_gamma     90.00
_cell_volume     1773.70(10)
_cell_formula_units_Z     4
_cell_measurement_reflns_used     3917
_cell_measurement_theta_min     2.40
_cell_measurement_theta_max     29.31
_cell_measurement_temperature     100(2)
_exptl_crystal_description     block
_exptl_crystal_colour     yellow
_exptl_crystal_size_max     0.30
_exptl_crystal_size_mid     0.25
_exptl_crystal_size_min     0.20
_exptl_crystal_density_diffrn     1.361
_exptl_crystal_density_meas     ?
_exptl_crystal_density_method     'not measured'
_exptl_crystal_F_000     768
_exptl_absorpt_coefficient_mu     0.093
_exptl_absorpt_correction_type     multi-scan
_exptl_absorpt_process_details     '(CrysAlis PRO; Agilent, 2010)'
_exptl_absorpt_correction_T_min     0.837
_exptl_absorpt_correction_T_max     1.000
_exptl_special_details
;
;
_diffrn_ambient_temperature     100(2)
_diffrn_radiation_type     MoK\a
_diffrn_radiation_wavelength     0.71073
_diffrn_radiation_source     'SuperNova (Mo) X-ray Source'
_diffrn_radiation_monochromator     'mirror'
_diffrn_measurement_device_type
                  'Agilent SuperNova Dual diffractometer with an Atlas detector'
_diffrn_measurement_method     \w
_diffrn_detector_area_resol_mean     '10.4041'
_diffrn_reflns_number     8486
_diffrn_reflns_av_R_equivalents     0.0243
_diffrn_reflns_av_sigmaI/netI     0.0387
_diffrn_reflns_theta_min     2.40
_diffrn_reflns_theta_max     27.50
_diffrn_reflns_theta_full     27.50
_diffrn_measured_fraction_theta_max     0.964
_diffrn_measured_fraction_theta_full     0.964
_diffrn_reflns_limit_h_min     -12
_diffrn_reflns_limit_h_max     9
_diffrn_reflns_limit_k_min     -17
_diffrn_reflns_limit_k_max     21
_diffrn_reflns_limit_l_min     -14
_diffrn_reflns_limit_l_max     14
_diffrn_standards_number     0
_diffrn_standards_interval_count     0
_diffrn_standards_interval_time     0
_diffrn_standards_decay_%     0
_refine_special_details
;
Refinement of <i>F</i>^2^ against ALL reflections. The weighted <i>R</i>-factor
<i>wR</i> and goodness of fit <i>S</i> are based on <i>F</i>^2^, conventional
<i>R</i>-factors <i>R</i> are based on <i>F</i>, with <i>F</i> set to zero for
negative <i>F</i>^2^. The threshold expression of <i>F</i>^2^ >
\s(<i>F</i>^2^) is used only for calculating <i>R</i>-factors(gt) <i>etc</i>.
and is not relevant to the choice of reflections for refinement.
<i>R</i>-factors based on <i>F</i>^2^ are statistically about twice as large
as those based on <i>F</i>, and <i>R</i>- factors based on ALL data will be
even larger.
;
_reflns_number_total     3939
_reflns_number_gt     3145
_reflns_threshold_expression     I>2\s(I)
_refine_ls_structure_factor_coef     Fsqd
_refine_ls_matrix_type     full
_refine_ls_R_factor_all     0.0573
_refine_ls_R_factor_gt     0.0420
_refine_ls_wR_factor_gt     0.0938
_refine_ls_wR_factor_ref     0.1039
_refine_ls_goodness_of_fit_ref     1.054
_refine_ls_restrained_S_all     1.054
_refine_ls_number_reflns     3939
_refine_ls_number_parameters     255
_refine_ls_number_restraints     2
_refine_ls_hydrogen_treatment     mixed
_refine_ls_weighting_scheme     calc
_refine_ls_weighting_details
         'calc w=1/[\s^2^(Fo^2^)+(0.0364P)^2^+0.8331P] where P=(Fo^2^+2Fc^2^)/3'
_atom_sites_solution_hydrogens     geom
_atom_sites_solution_primary     direct
_atom_sites_solution_secondary     difmap
_refine_ls_shift/su_max     0.000
_refine_ls_shift/su_mean     0.000
_refine_diff_density_max     0.271
_refine_diff_density_min     -0.225
_refine_ls_extinction_method     none
_refine_ls_extinction_coef     ?
loop_
    _atom_type_symbol
    _atom_type_description
    _atom_type_scat_dispersion_real
    _atom_type_scat_dispersion_imag
    _atom_type_scat_source
    'C' 'C' 0.0033 0.0016
                         'International Tables Vol C Tables 4.2.6.8 and 6.1.1.4'
    'H' 'H' 0.0000 0.0000
                         'International Tables Vol C Tables 4.2.6.8 and 6.1.1.4'
    'N' 'N' 0.0061 0.0033
                         'International Tables Vol C Tables 4.2.6.8 and 6.1.1.4'
    'O' 'O' 0.0106 0.0060
                         'International Tables Vol C Tables 4.2.6.8 and 6.1.1.4'
_computing_data_collection     'CrysAlis PRO (Agilent, 2010)'
_computing_cell_refinement     'CrysAlis PRO (Agilent, 2010)'
_computing_data_reduction     'CrysAlis PRO (Agilent, 2010)'
_computing_structure_solution     'SHELXS97 (Sheldrick, 2008)'
_computing_structure_refinement     'SHELXL97 (Sheldrick, 2008)'
_computing_molecular_graphics
                      'ORTEP-3 (Farrugia, 1997) and DIAMOND (Brandenburg, 2006)'
_computing_publication_material     'publCIF (Westrip, 2010)'
loop_
    _atom_site_type_symbol
    _atom_site_label
    _atom_site_fract_x
    _atom_site_fract_y
    _atom_site_fract_z
    _atom_site_U_iso_or_equiv
    _atom_site_adp_type
    _atom_site_calc_flag
    _atom_site_refinement_flags
    _atom_site_occupancy
    _atom_site_symmetry_multiplicity
    _atom_site_disorder_assembly
    _atom_site_disorder_group
    O O1 0.14980(12) 0.66071(7) 0.33592(9) 0.0222(3) Uani d D 1 1 . .
    O O2 0.37382(11) 0.60631(7) 0.29255(9) 0.0213(3) Uani d . 1 1 . .
    O O3 0.91460(11) 0.58562(7) -0.12793(9) 0.0219(3) Uani d . 1 1 . .
    N N1 0.17619(13) 0.67412(8) 0.54868(11) 0.0166(3) Uani d . 1 1 . .
    N N2 0.28248(13) 0.65978(8) 0.65708(11) 0.0175(3) Uani d . 1 1 . .
    N N3 0.61937(14) 0.57378(8) 0.23667(11) 0.0195(3) Uani d D 1 1 . .
    C C1 0.22616(16) 0.65491(9) 0.45138(13) 0.0170(3) Uani d . 1 1 . .
    C C2 0.36749(16) 0.62804(9) 0.49321(13) 0.0169(3) Uani d . 1 1 . .
    C C3 0.39577(15) 0.63279(9) 0.62323(13) 0.0162(3) Uani d . 1 1 . .
    C C4 0.52961(16) 0.61127(10) 0.71833(13) 0.0196(3) Uani d . 1 1 . .
    H H4A 0.5134 0.6184 0.7997 0.029 Uiso calc R 1 1 . .
    H H4B 0.6094 0.6452 0.7101 0.029 Uiso calc R 1 1 . .
    H H4C 0.5540 0.5560 0.7078 0.029 Uiso calc R 1 1 . .
    C C5 0.04095(15) 0.70640(9) 0.55398(13) 0.0166(3) Uani d . 1 1 . .
    C C6 -0.00329(16) 0.69838(9) 0.66119(13) 0.0187(3) Uani d . 1 1 . .
    H H6 0.0562 0.6716 0.7296 0.022 Uiso calc R 1 1 . .
    C C7 -0.13461(16) 0.72972(10) 0.66734(14) 0.0217(3) Uani d . 1 1 . .
    H H7 -0.1651 0.7245 0.7405 0.026 Uiso calc R 1 1 . .
    C C8 -0.22213(17) 0.76870(10) 0.56770(15) 0.0247(4) Uani d . 1 1 . .
    H H8 -0.3126 0.7898 0.5722 0.030 Uiso calc R 1 1 . .
    C C9 -0.17707(17) 0.77671(10) 0.46184(14) 0.0235(4) Uani d . 1 1 . .
    H H9 -0.2367 0.8036 0.3936 0.028 Uiso calc R 1 1 . .
    C C10 -0.04527(17) 0.74579(10) 0.45410(14) 0.0205(3) Uani d . 1 1 . .
    H H10 -0.0146 0.7516 0.3811 0.025 Uiso calc R 1 1 . .
    C C11 0.44652(16) 0.60431(9) 0.40619(13) 0.0176(3) Uani d . 1 1 . .
    C C12 0.59321(16) 0.58162(9) 0.44007(13) 0.0175(3) Uani d . 1 1 . .
    H H12 0.6385 0.5752 0.5247 0.021 Uiso calc R 1 1 . .
    C C13 0.67514(16) 0.56811(9) 0.35792(13) 0.0176(3) Uani d . 1 1 . .
    C C14 0.83048(16) 0.54384(10) 0.40247(14) 0.0211(3) Uani d . 1 1 . .
    H H14A 0.8907 0.5790 0.3677 0.032 Uiso calc R 1 1 . .
    H H14B 0.8417 0.4895 0.3769 0.032 Uiso calc R 1 1 . .
    H H14C 0.8606 0.5471 0.4919 0.032 Uiso calc R 1 1 . .
    C C15 0.70003(15) 0.57341(10) 0.14592(13) 0.0179(3) Uani d . 1 1 . .
    C C16 0.77859(16) 0.63978(10) 0.13037(13) 0.0193(3) Uani d . 1 1 . .
    H H16 0.7840 0.6838 0.1834 0.023 Uiso calc R 1 1 . .
    C C17 0.84893(16) 0.64190(10) 0.03781(13) 0.0190(3) Uani d . 1 1 . .
    H H17 0.9022 0.6874 0.0271 0.023 Uiso calc R 1 1 . .
    C C18 0.84160(15) 0.57738(9) -0.03966(13) 0.0172(3) Uani d . 1 1 . .
    C C19 0.76391(16) 0.51053(10) -0.02410(13) 0.0193(3) Uani d . 1 1 . .
    H H19 0.7589 0.4663 -0.0766 0.023 Uiso calc R 1 1 . .
    C C20 0.69349(16) 0.50912(10) 0.06938(13) 0.0196(3) Uani d . 1 1 . .
    H H20 0.6405 0.4636 0.0807 0.023 Uiso calc R 1 1 . .
    C C21 0.90919(17) 0.52107(10) -0.21023(13) 0.0223(3) Uani d . 1 1 . .
    H H21A 0.9647 0.5343 -0.2692 0.033 Uiso calc R 1 1 . .
    H H21B 0.8084 0.5106 -0.2540 0.033 Uiso calc R 1 1 . .
    H H21C 0.9507 0.4740 -0.1640 0.033 Uiso calc R 1 1 . .
    H H1 0.214(2) 0.6449(15) 0.300(2) 0.067(8) Uiso d D 1 1 . .
    H H3 0.5266(11) 0.5872(11) 0.2149(16) 0.030(5) Uiso d D 1 1 . .
loop_
    _atom_site_aniso_label
    _atom_site_aniso_U_11
    _atom_site_aniso_U_22
    _atom_site_aniso_U_33
    _atom_site_aniso_U_12
    _atom_site_aniso_U_13
    _atom_site_aniso_U_23
    O1 0.0225(6) 0.0292(7) 0.0142(5) 0.0037(5) 0.0039(4) -0.0013(5)
    O2 0.0214(5) 0.0273(6) 0.0154(5) 0.0025(5) 0.0049(4) -0.0012(4)
    O3 0.0259(6) 0.0232(6) 0.0198(5) -0.0003(5) 0.0119(5) 0.0004(4)
    N1 0.0172(6) 0.0178(7) 0.0141(6) 0.0020(5) 0.0027(5) 0.0006(5)
    N2 0.0187(6) 0.0179(7) 0.0149(6) 0.0010(5) 0.0024(5) 0.0007(5)
    N3 0.0178(6) 0.0250(8) 0.0171(6) 0.0018(6) 0.0070(5) -0.0006(5)
    C1 0.0207(7) 0.0155(8) 0.0150(7) -0.0020(6) 0.0048(6) -0.0008(6)
    C2 0.0185(7) 0.0158(8) 0.0166(7) -0.0001(6) 0.0050(6) 0.0000(6)
    C3 0.0181(7) 0.0138(7) 0.0172(7) -0.0021(6) 0.0055(6) -0.0004(6)
    C4 0.0204(7) 0.0215(8) 0.0172(7) 0.0024(6) 0.0053(6) -0.0002(6)
    C5 0.0159(7) 0.0145(8) 0.0193(7) -0.0009(6) 0.0042(6) -0.0029(6)
    C6 0.0183(7) 0.0189(8) 0.0184(7) -0.0013(6) 0.0036(6) -0.0002(6)
    C7 0.0201(7) 0.0254(9) 0.0208(7) -0.0020(7) 0.0075(6) -0.0022(6)
    C8 0.0181(7) 0.0273(9) 0.0288(8) 0.0025(7) 0.0060(7) -0.0032(7)
    C9 0.0217(8) 0.0232(9) 0.0234(8) 0.0040(7) 0.0018(6) 0.0020(6)
    C10 0.0230(8) 0.0205(8) 0.0183(7) 0.0006(6) 0.0060(6) 0.0010(6)
    C11 0.0225(7) 0.0137(8) 0.0169(7) -0.0013(6) 0.0056(6) -0.0003(6)
    C12 0.0205(7) 0.0178(8) 0.0145(7) 0.0001(6) 0.0051(6) -0.0005(6)
    C13 0.0204(7) 0.0142(8) 0.0178(7) -0.0013(6) 0.0040(6) -0.0009(6)
    C14 0.0210(7) 0.0231(9) 0.0202(7) 0.0018(6) 0.0072(6) -0.0007(6)
    C15 0.0168(7) 0.0225(9) 0.0149(7) 0.0027(6) 0.0046(6) 0.0013(6)
    C16 0.0205(7) 0.0180(8) 0.0188(7) 0.0039(6) 0.0039(6) -0.0011(6)
    C17 0.0189(7) 0.0174(8) 0.0205(7) 0.0011(6) 0.0045(6) 0.0034(6)
    C18 0.0151(7) 0.0215(8) 0.0145(7) 0.0041(6) 0.0030(6) 0.0041(6)
    C19 0.0210(7) 0.0194(8) 0.0170(7) 0.0009(6) 0.0039(6) -0.0022(6)
    C20 0.0202(7) 0.0197(8) 0.0191(7) -0.0020(6) 0.0056(6) 0.0001(6)
    C21 0.0235(8) 0.0273(9) 0.0178(7) 0.0040(7) 0.0083(6) -0.0011(6)
_geom_special_details
;
All e.s.d.'s (except the e.s.d. in the dihedral angle between two l.s. planes)
are estimated using the full covariance matrix. The cell e.s.d.'s are taken
into account individually in the estimation of e.s.d.'s in distances, angles
and torsion angles; correlations between e.s.d.'s in cell parameters are only
used when they are defined by crystal symmetry. An approximate (isotropic)
treatment of cell e.s.d.'s is used for estimating e.s.d.'s involving l.s.
planes.
;
loop_
    _geom_bond_atom_site_label_1
    _geom_bond_atom_site_label_2
    _geom_bond_site_symmetry_2
    _geom_bond_distance
    _geom_bond_publ_flag
    O1 C1 . 1.3259(17) ?
    O1 H1 . 0.864(10) ?
    O2 C11 . 1.2950(17) ?
    O3 C18 . 1.3657(17) ?
    O3 C21 . 1.4291(19) ?
    N1 C1 . 1.3484(19) ?
    N1 N2 . 1.3981(16) ?
    N1 C5 . 1.4208(19) ?
    N2 C3 . 1.3213(19) ?
    N3 C13 . 1.3410(19) ?
    N3 C15 . 1.4350(19) ?
    N3 H3 . 0.888(9) ?
    C1 C2 . 1.390(2) ?
    C2 C3 . 1.4277(19) ?
    C2 C11 . 1.445(2) ?
    C3 C4 . 1.490(2) ?
    C4 H4A . 0.9800 ?
    C4 H4B . 0.9800 ?
    C4 H4C . 0.9800 ?
    C5 C10 . 1.387(2) ?
    C5 C6 . 1.391(2) ?
    C6 C7 . 1.383(2) ?
    C6 H6 . 0.9500 ?
    C7 C8 . 1.386(2) ?
    C7 H7 . 0.9500 ?
    C8 C9 . 1.380(2) ?
    C8 H8 . 0.9500 ?
    C9 C10 . 1.390(2) ?
    C9 H9 . 0.9500 ?
    C10 H10 . 0.9500 ?
    C11 C12 . 1.410(2) ?
    C12 C13 . 1.381(2) ?
    C12 H12 . 0.9500 ?
    C13 C14 . 1.499(2) ?
    C14 H14A . 0.9800 ?
    C14 H14B . 0.9800 ?
    C14 H14C . 0.9800 ?
    C15 C20 . 1.383(2) ?
    C15 C16 . 1.389(2) ?
    C16 C17 . 1.384(2) ?
    C16 H16 . 0.9500 ?
    C17 C18 . 1.392(2) ?
    C17 H17 . 0.9500 ?
    C18 C19 . 1.391(2) ?
    C19 C20 . 1.393(2) ?
    C19 H19 . 0.9500 ?
    C20 H20 . 0.9500 ?
    C21 H21A . 0.9800 ?
    C21 H21B . 0.9800 ?
    C21 H21C . 0.9800 ?
loop_
    _geom_angle_atom_site_label_1
    _geom_angle_atom_site_label_2
    _geom_angle_atom_site_label_3
    _geom_angle_site_symmetry_1
    _geom_angle_site_symmetry_3
    _geom_angle
    _geom_angle_publ_flag
    C1 O1 H1 . . 99.0(16) ?
    C18 O3 C21 . . 117.30(12) ?
    C1 N1 N2 . . 110.07(12) ?
    C1 N1 C5 . . 130.27(12) ?
    N2 N1 C5 . . 119.65(11) ?
    C3 N2 N1 . . 105.77(11) ?
    C13 N3 C15 . . 125.88(13) ?
    C13 N3 H3 . . 114.1(12) ?
    C15 N3 H3 . . 119.1(12) ?
    O1 C1 N1 . . 124.40(13) ?
    O1 C1 C2 . . 126.92(14) ?
    N1 C1 C2 . . 108.68(12) ?
    C1 C2 C3 . . 103.98(13) ?
    C1 C2 C11 . . 119.59(13) ?
    C3 C2 C11 . . 136.42(14) ?
    N2 C3 C2 . . 111.50(13) ?
    N2 C3 C4 . . 119.49(12) ?
    C2 C3 C4 . . 129.00(13) ?
    C3 C4 H4A . . 109.5 ?
    C3 C4 H4B . . 109.5 ?
    H4A C4 H4B . . 109.5 ?
    C3 C4 H4C . . 109.5 ?
    H4A C4 H4C . . 109.5 ?
    H4B C4 H4C . . 109.5 ?
    C10 C5 C6 . . 120.45(14) ?
    C10 C5 N1 . . 120.55(13) ?
    C6 C5 N1 . . 119.00(13) ?
    C7 C6 C5 . . 119.44(14) ?
    C7 C6 H6 . . 120.3 ?
    C5 C6 H6 . . 120.3 ?
    C6 C7 C8 . . 120.57(14) ?
    C6 C7 H7 . . 119.7 ?
    C8 C7 H7 . . 119.7 ?
    C9 C8 C7 . . 119.60(15) ?
    C9 C8 H8 . . 120.2 ?
    C7 C8 H8 . . 120.2 ?
    C8 C9 C10 . . 120.63(15) ?
    C8 C9 H9 . . 119.7 ?
    C10 C9 H9 . . 119.7 ?
    C5 C10 C9 . . 119.30(14) ?
    C5 C10 H10 . . 120.3 ?
    C9 C10 H10 . . 120.3 ?
    O2 C11 C12 . . 121.30(13) ?
    O2 C11 C2 . . 115.32(13) ?
    C12 C11 C2 . . 123.38(13) ?
    C13 C12 C11 . . 124.10(13) ?
    C13 C12 H12 . . 118.0 ?
    C11 C12 H12 . . 118.0 ?
    N3 C13 C12 . . 122.10(13) ?
    N3 C13 C14 . . 117.52(13) ?
    C12 C13 C14 . . 120.35(13) ?
    C13 C14 H14A . . 109.5 ?
    C13 C14 H14B . . 109.5 ?
    H14A C14 H14B . . 109.5 ?
    C13 C14 H14C . . 109.5 ?
    H14A C14 H14C . . 109.5 ?
    H14B C14 H14C . . 109.5 ?
    C20 C15 C16 . . 119.82(14) ?
    C20 C15 N3 . . 120.37(14) ?
    C16 C15 N3 . . 119.71(14) ?
    C17 C16 C15 . . 120.12(15) ?
    C17 C16 H16 . . 119.9 ?
    C15 C16 H16 . . 119.9 ?
    C16 C17 C18 . . 120.05(15) ?
    C16 C17 H17 . . 120.0 ?
    C18 C17 H17 . . 120.0 ?
    O3 C18 C19 . . 124.54(14) ?
    O3 C18 C17 . . 115.33(14) ?
    C19 C18 C17 . . 120.13(14) ?
    C18 C19 C20 . . 119.28(14) ?
    C18 C19 H19 . . 120.4 ?
    C20 C19 H19 . . 120.4 ?
    C15 C20 C19 . . 120.60(15) ?
    C15 C20 H20 . . 119.7 ?
    C19 C20 H20 . . 119.7 ?
    O3 C21 H21A . . 109.5 ?
    O3 C21 H21B . . 109.5 ?
    H21A C21 H21B . . 109.5 ?
    O3 C21 H21C . . 109.5 ?
    H21A C21 H21C . . 109.5 ?
    H21B C21 H21C . . 109.5 ?
loop_
    _geom_torsion_atom_site_label_1
    _geom_torsion_atom_site_label_2
    _geom_torsion_atom_site_label_3
    _geom_torsion_atom_site_label_4
    _geom_torsion_site_symmetry_1
    _geom_torsion_site_symmetry_2
    _geom_torsion_site_symmetry_3
    _geom_torsion_site_symmetry_4
    _geom_torsion
    _geom_torsion_publ_flag
    C1 N1 N2 C3 . . . . 0.61(16) ?
    C5 N1 N2 C3 . . . . -177.93(13) ?
    N2 N1 C1 O1 . . . . 178.89(14) ?
    C5 N1 C1 O1 . . . . -2.8(3) ?
    N2 N1 C1 C2 . . . . -0.54(17) ?
    C5 N1 C1 C2 . . . . 177.79(15) ?
    O1 C1 C2 C3 . . . . -179.15(15) ?
    N1 C1 C2 C3 . . . . 0.26(17) ?
    O1 C1 C2 C11 . . . . 1.2(2) ?
    N1 C1 C2 C11 . . . . -179.38(13) ?
    N1 N2 C3 C2 . . . . -0.44(17) ?
    N1 N2 C3 C4 . . . . -179.84(13) ?
    C1 C2 C3 N2 . . . . 0.12(18) ?
    C11 C2 C3 N2 . . . . 179.67(17) ?
    C1 C2 C3 C4 . . . . 179.46(15) ?
    C11 C2 C3 C4 . . . . -1.0(3) ?
    C1 N1 C5 C10 . . . . -20.5(2) ?
    N2 N1 C5 C10 . . . . 157.74(14) ?
    C1 N1 C5 C6 . . . . 159.97(15) ?
    N2 N1 C5 C6 . . . . -21.8(2) ?
    C10 C5 C6 C7 . . . . 0.3(2) ?
    N1 C5 C6 C7 . . . . 179.88(14) ?
    C5 C6 C7 C8 . . . . 0.2(2) ?
    C6 C7 C8 C9 . . . . -0.5(3) ?
    C7 C8 C9 C10 . . . . 0.3(3) ?
    C6 C5 C10 C9 . . . . -0.5(2) ?
    N1 C5 C10 C9 . . . . 179.96(14) ?
    C8 C9 C10 C5 . . . . 0.2(2) ?
    C1 C2 C11 O2 . . . . -3.6(2) ?
    C3 C2 C11 O2 . . . . 176.96(17) ?
    C1 C2 C11 C12 . . . . 175.40(15) ?
    C3 C2 C11 C12 . . . . -4.1(3) ?
    O2 C11 C12 C13 . . . . 7.2(2) ?
    C2 C11 C12 C13 . . . . -171.74(15) ?
    C15 N3 C13 C12 . . . . 169.33(15) ?
    C15 N3 C13 C14 . . . . -12.5(2) ?
    C11 C12 C13 N3 . . . . -1.7(2) ?
    C11 C12 C13 C14 . . . . -179.77(15) ?
    C13 N3 C15 C20 . . . . 109.16(18) ?
    C13 N3 C15 C16 . . . . -74.5(2) ?
    C20 C15 C16 C17 . . . . 0.7(2) ?
    N3 C15 C16 C17 . . . . -175.75(13) ?
    C15 C16 C17 C18 . . . . -0.3(2) ?
    C21 O3 C18 C19 . . . . 0.5(2) ?
    C21 O3 C18 C17 . . . . -179.53(13) ?
    C16 C17 C18 O3 . . . . 179.91(13) ?
    C16 C17 C18 C19 . . . . -0.2(2) ?
    O3 C18 C19 C20 . . . . -179.88(13) ?
    C17 C18 C19 C20 . . . . 0.2(2) ?
    C16 C15 C20 C19 . . . . -0.6(2) ?
    N3 C15 C20 C19 . . . . 175.76(13) ?
    C18 C19 C20 C15 . . . . 0.2(2) ?
loop_
    _geom_hbond_atom_site_label_D
    _geom_hbond_atom_site_label_H
    _geom_hbond_atom_site_label_A
    _geom_hbond_site_symmetry_A
    _geom_hbond_distance_DH
    _geom_hbond_distance_HA
    _geom_hbond_distance_DA
    _geom_hbond_angle_DHA
    O1 H1 O2 . 0.864(10) 1.682(13) 2.4963(15) 156(2)
    N3 H3 O2 . 0.888(9) 1.918(14) 2.6447(16) 137.9(16)
    C14 H14b Cg1 3_666 0.98 2.88 3.5542(18) 127
    C21 H21c Cg2 3_765 0.98 2.76 3.5195(17) 134
