# Supplementary material for: (2Z)-1-(5-Hy­droxy-3-methyl-1-phenyl-1H-pyrazol-4-yl)-3-(4-meth­oxy­anilino)but-2-en-1-one
Source: Acta Crystallogr Sect E Struct Rep Online. 2011 Aug 17;67(Pt 9):o2353. doi: 10.1107/S1600536811032491 (PMC3200693; doi:10.1107/S1600536811032491)
Supplement: Supplementary file 2 [file e-67-o2353-Isup2.hkl]

# 
# h,k,l, Fc-squared, Fo-squared, sigma(Fo-squared) and status flag 
# 
data_I
_shelx_title '  P21/n' 
_shelx_refln_list_code          4 
_shelx_F_calc_maximum      180.22 
_exptl_crystal_F_000       768.00 
_reflns_d_resolution_high  0.7696 
 
loop_ 
 _symmetry_equiv_pos_as_xyz 
 'x, y, z' 
 'x+1/2, -y+1/2, z+1/2' 
 '-x, -y, -z' 
 '-x-1/2, y-1/2, -z-1/2' 
 
_cell_length_a     9.5717 
_cell_length_b    16.9516 
_cell_length_c    11.3143 
_cell_angle_alpha  90.000 
_cell_angle_beta  104.946 
_cell_angle_gamma  90.000 
 
_shelx_F_squared_multiplier     1.000 
 
loop_ 
 _refln_index_h 
 _refln_index_k 
 _refln_index_l 
 _refln_F_squared_calc 
 _refln_F_squared_meas 
 _refln_F_squared_sigma 
 _refln_observed_status 
   2   0   0     6358.00     5945.23     41.36 o 
   4   0   0     3013.31     3010.83     30.03 o 
   6   0   0      408.71      515.31     14.86 o 
   8   0   0        3.97       15.94      2.14 o 
  10   0   0        5.74        4.84      3.15 o 
  12   0   0       25.72       31.61      8.69 o 
   1   1   0      528.68      497.63     10.04 o 
   2   1   0     4942.31     4767.95     16.73 o 
   3   1   0       11.09        1.38      0.70 o 
   4   1   0       16.66       20.78      1.81 o 
   5   1   0       77.74       94.02      4.18 o 
   6   1   0       69.52       69.11      3.13 o 
   7   1   0        0.25        1.86      1.67 o 
   8   1   0      163.00      175.26      7.25 o 
   9   1   0      184.12      168.97      7.59 o 
  10   1   0      122.99      125.45      6.96 o 
  11   1   0        0.90        4.95      2.00 o 
  12   1   0      140.24      161.01     13.51 o 
   0   2   0      134.51       95.71      4.38 o 
   1   2   0        5.62       13.88      2.05 o 
   2   2   0      243.74      236.27      5.15 o 
   3   2   0      516.25      481.98      7.36 o 
   4   2   0     1567.72     1585.17     15.40 o 
   5   2   0       11.97        7.57      1.64 o 
   6   2   0      399.40      409.43     11.01 o 
   7   2   0       34.15       38.11      3.83 o 
   8   2   0       38.57       34.57      3.43 o 
   9   2   0      146.70      116.35      8.29 o 
  10   2   0      134.69      133.68      7.24 o 
  11   2   0        3.68        4.99      2.24 o 
   1   3   0       98.51       94.42      4.67 o 
   2   3   0      130.35      134.84      5.38 o 
   3   3   0      564.94      474.20      8.99 o 
   4   3   0      615.77      642.12     11.65 o 
   5   3   0     1286.76     1335.86     16.13 o 
   6   3   0      592.32      611.47     13.79 o 
   7   3   0      197.38      190.48      8.33 o 
   8   3   0        4.69        1.41      1.51 o 
   9   3   0      151.61      150.83      7.30 o 
  10   3   0       49.92       52.41      5.30 o 
  11   3   0        0.78        0.33      3.02 o 
   0   4   0     5958.57     5931.53     49.09 o 
   1   4   0    29632.32    27736.66     76.70 o 
   2   4   0       60.57       56.07      3.10 o 
   3   4   0      193.53      197.03      6.16 o 
   4   4   0     2359.24     2442.09     23.67 o 
   5   4   0      159.07      180.10      6.19 o 
   6   4   0       27.16       28.10      4.00 o 
   7   4   0      339.61      336.37     14.87 o 
   8   4   0      305.71      302.37     11.55 o 
   9   4   0      243.02      232.32     13.18 o 
  10   4   0        3.68       -0.77      2.94 o 
  11   4   0        1.16       -2.94      3.12 o 
   1   5   0    16005.59    15436.48    140.10 o 
   2   5   0      268.64      228.07      6.70 o 
   3   5   0        2.42        1.25      1.06 o 
   4   5   0        7.36        6.79      1.60 o 
   5   5   0      120.10      108.60      5.68 o 
   6   5   0       80.13       80.07      5.43 o 
   7   5   0      364.48      360.86     12.03 o 
   8   5   0      465.18      448.74     14.70 o 
   9   5   0       66.27       58.87      8.07 o 
  10   5   0      119.91      114.02      9.88 o 
  11   5   0       61.16       64.53      8.02 o 
   0   6   0      901.24      931.56     23.96 o 
   1   6   0     2571.73     2626.79     28.77 o 
   2   6   0     5138.65     4975.02     67.36 o 
   3   6   0     1484.40     1511.35     19.50 o 
   4   6   0     1647.52     1753.40     18.95 o 
   5   6   0      872.88      823.58     20.25 o 
   6   6   0       36.95       34.78      4.79 o 
   7   6   0      448.62      460.71     13.91 o 
   8   6   0       26.73       21.35      4.30 o 
   9   6   0        1.99        1.60      2.18 o 
  10   6   0        1.06        4.10      2.73 o 
  11   6   0        4.89        3.78      4.35 o 
   1   7   0       75.58      118.21     22.52 o 
   2   7   0     4387.28     4461.50     29.47 o 
   3   7   0     2285.78     2430.16     26.28 o 
   4   7   0       28.62       18.68      8.54 o 
   5   7   0      254.85      289.65     12.41 o 
   6   7   0       44.82       38.20      4.99 o 
   7   7   0      149.52      140.67      6.15 o 
   8   7   0      126.27      114.36      9.45 o 
   9   7   0       25.08       16.00      5.55 o 
  10   7   0        3.53        6.53      3.18 o 
  11   7   0        5.29        4.01      3.04 o 
   0   8   0      209.55      235.99     14.02 o 
   1   8   0      635.57      594.51     15.76 o 
   2   8   0        0.01        2.76      1.30 o 
   3   8   0      180.84      176.70      9.29 o 
   4   8   0       63.79       60.18      6.98 o 
   5   8   0      104.44      107.91      8.62 o 
   6   8   0      517.95      526.20     12.64 o 
   7   8   0      107.10       82.39      6.10 o 
   8   8   0      226.62      219.06     13.42 o 
   9   8   0        0.24        1.04      2.24 o 
  10   8   0       82.72       82.37      9.04 o 
  11   8   0       13.70       21.22      7.63 o 
   1   9   0      986.24      969.19     21.37 o 
   2   9   0     2633.41     2760.55     30.29 o 
   3   9   0      963.62      967.85     22.87 o 
   4   9   0       96.12       99.75      7.77 o 
   5   9   0      128.95      125.70      7.31 o 
   6   9   0       26.77       24.75      2.97 o 
   7   9   0      116.25       94.08     12.00 o 
   8   9   0       37.01       42.89      6.35 o 
   9   9   0      154.12      152.04     12.09 o 
  10   9   0      111.12      114.26     10.88 o 
   0  10   0        5.57        7.22      3.30 o 
   1  10   0      258.79      262.87     11.82 o 
   2  10   0     2253.09     2312.25     29.34 o 
   3  10   0      990.72     1096.11     20.79 o 
   4  10   0       54.21       58.43      5.96 o 
   5  10   0       87.65       86.21      5.29 o 
   6  10   0       68.90       73.25      8.65 o 
   7  10   0      118.71      127.71     14.35 o 
   8  10   0        0.48        0.72      2.38 o 
   9  10   0       69.19       65.62      8.18 o 
  10  10   0       46.11       44.20      7.12 o 
   1  11   0        0.15        3.35      6.28 o 
   2  11   0     1519.61     1571.40     21.89 o 
   3  11   0        2.64        1.89      1.65 o 
   4  11   0      215.30      239.96     12.76 o 
   5  11   0       17.17       23.30      6.68 o 
   6  11   0      673.50      653.88     31.88 o 
   7  11   0        4.81        5.62      3.95 o 
   8  11   0      118.38      105.99     13.97 o 
   9  11   0        8.72       11.01      3.76 o 
  10  11   0       11.98       26.36      5.82 o 
   0  12   0     1584.99     1585.15     49.22 o 
   1  12   0       58.54       57.32      4.46 o 
   2  12   0      790.77      815.54     24.69 o 
   3  12   0      421.04      577.13     28.69 o 
   4  12   0       29.50       25.53      6.81 o 
   5  12   0      588.44      569.47     29.92 o 
   6  12   0       84.33       91.37     12.62 o 
   7  12   0      109.10       98.95     13.55 o 
   8  12   0      117.95      116.90     14.93 o 
   9  12   0       43.24       37.31      6.75 o 
  10  12   0       13.00        7.47      8.49 o 
   1  13   0       70.54       69.00     15.69 o 
   2  13   0       33.47       33.29      5.44 o 
   3  13   0        5.64        6.06      4.39 o 
   4  13   0      943.87      935.90     38.72 o 
   5  13   0      490.39      473.77     28.25 o 
   6  13   0      169.56      154.83     16.71 o 
   7  13   0      219.01      241.05     21.49 o 
   8  13   0       28.52       31.20      7.92 o 
   9  13   0       35.40       39.12     18.52 o 
   0  14   0      967.64      995.04     38.73 o 
   1  14   0        7.98        4.70      5.40 o 
   2  14   0      870.25      834.97     25.59 o 
   3  14   0     1285.93     1355.36     47.04 o 
   4  14   0       53.11       54.03      9.86 o 
   5  14   0        0.62       -2.74      3.44 o 
   6  14   0        0.15        0.39      3.37 o 
   7  14   0      303.54      301.89     24.79 o 
   8  14   0       23.04       15.99      6.34 o 
   9  14   0        5.89        3.16      3.68 o 
   1  15   0       15.57       16.43      4.11 o 
   2  15   0       14.64       15.42      4.22 o 
   3  15   0      752.91      783.04     37.25 o 
   4  15   0       30.91       28.13      8.20 o 
   5  15   0      251.80      260.56     22.40 o 
   6  15   0        3.78       -0.89      4.35 o 
   7  15   0       42.59       42.00      9.70 o 
   8  15   0        2.72       -0.02      4.25 o 
   0  16   0       57.68       64.27     11.14 o 
   1  16   0     2004.97     2020.89     52.03 o 
   2  16   0       36.64       43.02      6.45 o 
   3  16   0       21.36       10.72      6.27 o 
   4  16   0        1.18       62.84     11.80 o 
   5  16   0       59.91       58.48     11.51 o 
   6  16   0       47.01       75.54     13.45 o 
   7  16   0       18.26       22.27      7.54 o 
   8  16   0        2.76        7.53      5.54 o 
   1  17   0      399.39      416.30     20.16 o 
   2  17   0       18.93       14.30      7.15 o 
   3  17   0        1.29        2.49      4.07 o 
   4  17   0      162.44      134.91     17.00 o 
   5  17   0       72.33       82.23     13.81 o 
   6  17   0       35.32       39.02      9.66 o 
   7  17   0       12.90       10.23      6.02 o 
   0  18   0       28.91       33.77      9.33 o 
   1  18   0      458.81      473.22     22.28 o 
   2  18   0      217.57      246.55     16.47 o 
   3  18   0        0.53        4.36      4.15 o 
   4  18   0       48.72       52.08     11.65 o 
   5  18   0       92.95      110.07     16.20 o 
   6  18   0      134.86      145.17     18.84 o 
   1  19   0        4.78       11.85      4.38 o 
   2  19   0      189.93      202.48     21.55 o 
   3  19   0       27.63       17.03      7.10 o 
   4  19   0       54.49       58.26     12.33 o 
   5  19   0        9.24       12.43      5.20 o 
   6  19   0       46.17       38.70     10.47 o 
   0  20   0       55.79       48.58     11.53 o 
   1  20   0      115.49      143.81     13.22 o 
   2  20   0      128.32      131.02     18.28 o 
   3  20   0       69.10       77.45     14.70 o 
   4  20   0      519.05      509.29     36.11 o 
   1  21   0       56.39       73.39     10.23 o 
   2  21   0      146.20      150.33     20.34 o 
 -11   0   1      124.40      146.31     11.14 o 
  -9   0   1     1111.98     1068.45     17.09 o 
  -7   0   1      192.85      170.63      6.59 o 
  -5   0   1     4831.73     5059.22     52.50 o 
  -3   0   1     4480.10     4250.09     36.84 o 
  -1   0   1      142.40      103.01      4.33 o 
   1   0   1     1145.93     1094.73     16.84 o 
   3   0   1     4061.93     4152.56     24.61 o 
   5   0   1     4357.77     4437.11     81.45 o 
   7   0   1       85.69       91.53      6.84 o 
   9   0   1       51.90       37.51      5.37 o 
  11   0   1       23.48       27.06      7.79 o 
 -12   1   1       76.28       75.10      8.36 o 
 -11   1   1       46.92       54.19      4.96 o 
 -10   1   1       23.13       27.74      3.39 o 
  -9   1   1       10.47        9.89      1.74 o 
  -8   1   1      615.14      599.36     13.20 o 
  -7   1   1      167.98      170.40      5.03 o 
  -6   1   1      190.09      195.71      5.46 o 
  -5   1   1      116.88      115.35      3.55 o 
  -4   1   1      243.59      268.59      4.79 o 
  -3   1   1       76.37       84.23      2.35 o 
  -2   1   1      491.03      403.79      4.96 o 
  -1   1   1      960.91      884.28     14.73 o 
   1   1   1     8913.33     8321.77     82.81 o 
   2   1   1     9797.96     9146.27     71.67 o 
   3   1   1      206.16      184.59      4.72 o 
   4   1   1     1139.50     1225.50     19.06 o 
   5   1   1      708.79      674.24     13.00 o 
   6   1   1       17.65       16.44      2.04 o 
   7   1   1       55.46       55.66      3.49 o 
   8   1   1      314.19      290.76     13.41 o 
   9   1   1       60.81       50.24      4.17 o 
  10   1   1       66.91       65.86      4.99 o 
  11   1   1       10.86       14.79      6.90 o 
 -12   2   1      147.97      136.54     16.21 o 
 -11   2   1      112.23       99.85      7.75 o 
 -10   2   1      321.87      344.16     11.52 o 
  -9   2   1       64.86       57.52      4.50 o 
  -8   2   1      119.24      123.60      7.30 o 
  -7   2   1       73.06       71.62      5.78 o 
  -6   2   1      469.46      467.02      9.78 o 
  -5   2   1     2089.53     2223.69     19.19 o 
  -4   2   1     4238.13     4398.00     27.15 o 
  -3   2   1      607.55      563.67      6.12 o 
  -2   2   1      242.40      236.61      5.65 o 
  -1   2   1     3609.59     3422.78     32.37 o 
   0   2   1     1416.54     1310.05     11.91 o 
   1   2   1    12091.87    11247.54     83.34 o 
   2   2   1    10652.02     9960.48    125.77 o 
   3   2   1      176.40      144.53      3.76 o 
   4   2   1      169.99      162.95      5.18 o 
   5   2   1      859.05      836.22     15.14 o 
   6   2   1        2.27        2.36      1.24 o 
   7   2   1        0.69        1.99      1.27 o 
   8   2   1        0.13        1.38      1.41 o 
   9   2   1        0.02       -1.43      1.60 o 
  10   2   1        4.68        0.49      1.54 o 
  11   2   1       22.06       16.70      4.86 o 
 -12   3   1        0.34       10.88      6.27 o 
 -11   3   1       56.54       52.27      5.62 o 
 -10   3   1        0.18        2.14      2.52 o 
  -9   3   1       52.84       42.18      5.85 o 
  -8   3   1        3.75       -1.02      2.02 o 
  -7   3   1       65.01       67.26      4.96 o 
  -6   3   1       35.02       34.64      2.98 o 
  -5   3   1     1033.61      975.40     15.47 o 
  -4   3   1     1233.64     1204.05     15.69 o 
  -3   3   1     1874.83     1849.05     17.29 o 
  -2   3   1        0.02        0.37      1.57 o 
  -1   3   1     3166.87     2982.15     33.81 o 
   0   3   1    13133.53    12298.20     45.32 o 
   1   3   1    14569.27    13908.97     50.68 o 
   2   3   1      597.13      533.41      8.05 o 
   3   3   1      687.64      719.58     10.92 o 
   4   3   1       74.99       77.08      3.25 o 
   5   3   1      632.41      676.79     13.63 o 
   6   3   1      225.41      229.48      8.63 o 
   7   3   1       80.78       70.06      4.57 o 
   8   3   1       57.09       50.79      4.01 o 
   9   3   1       12.51        8.47      2.15 o 
  10   3   1        4.65        4.14      2.12 o 
  11   3   1       35.66       43.80     10.25 o 
 -12   4   1       25.63       15.15      6.31 o 
 -11   4   1       93.53       98.27      7.85 o 
 -10   4   1       48.66       43.83      5.08 o 
  -9   4   1       29.64       31.21      5.98 o 
  -8   4   1       80.40       68.68      5.44 o 
  -7   4   1      419.48      412.15     15.47 o 
  -6   4   1       28.94       35.94      3.50 o 
  -5   4   1       37.13       28.18      2.84 o 
  -4   4   1      884.51      928.00     12.14 o 
  -3   4   1      169.50      174.17      7.67 o 
  -2   4   1      901.03      894.61     22.32 o 
  -1   4   1     8598.99     8465.24     62.58 o 
   0   4   1     4937.86     4929.00     32.06 o 
   1   4   1    14504.55    14012.14     58.36 o 
   2   4   1       56.99       34.83      2.38 o 
   3   4   1     3719.99     3866.34     16.96 o 
   4   4   1     1223.27     1328.88     17.27 o 
   5   4   1       24.92       13.43      4.30 o 
   6   4   1     1333.80     1380.59     26.27 o 
   7   4   1      322.31      315.17     11.17 o 
   8   4   1      190.34      202.44     11.54 o 
   9   4   1      209.59      213.02     14.16 o 
  10   4   1      113.52      108.55      8.12 o 
  11   4   1        6.97        3.79      3.94 o 
 -11   5   1       70.66       74.09      6.93 o 
 -10   5   1      252.74      260.49     14.99 o 
  -9   5   1      647.30      576.92     21.09 o 
  -8   5   1      178.31      151.08      8.13 o 
  -7   5   1        2.45        2.14      2.02 o 
  -6   5   1      383.48      381.78     13.47 o 
  -5   5   1      230.87      214.60      6.64 o 
  -4   5   1        6.51       14.16      2.19 o 
  -3   5   1     3210.54     3147.22     43.33 o 
  -2   5   1      100.53      106.96      8.32 o 
  -1   5   1    32478.51    31746.72     93.79 o 
   0   5   1      477.08      485.60     11.20 o 
   1   5   1     3053.52     3017.82     19.76 o 
   2   5   1     1351.93     1353.99     13.62 o 
   3   5   1     2934.50     2987.90     21.70 o 
   4   5   1        6.05       11.36      1.63 o 
   5   5   1      296.62      324.68      8.38 o 
   6   5   1      329.10      355.71      9.68 o 
   7   5   1      181.42      179.79      8.65 o 
   8   5   1       38.35       29.76      4.65 o 
   9   5   1       75.45       88.63     12.62 o 
  10   5   1       32.91       31.94      4.29 o 
  11   5   1       18.69       34.91      9.50 o 
 -11   6   1      304.92      337.38     34.92 o 
 -10   6   1       51.88       54.46      7.14 o 
  -9   6   1      143.20      120.69      9.95 o 
  -8   6   1      133.81      149.56      8.25 o 
  -7   6   1       36.50       28.99      4.59 o 
  -6   6   1        0.61        0.52      1.30 o 
  -5   6   1       35.50       41.50      2.49 o 
  -4   6   1      553.38      569.84     12.34 o 
  -3   6   1      669.63      697.17     13.63 o 
  -2   6   1      252.27      244.43     13.34 o 
  -1   6   1     1181.25     1208.72     19.86 o 
   0   6   1      627.39      583.41     13.50 o 
   1   6   1      458.36      418.39      8.12 o 
   2   6   1     1035.12     1046.45     16.76 o 
   3   6   1      245.28      252.04      7.76 o 
   4   6   1       70.71       89.37      4.94 o 
   5   6   1      512.29      549.41     12.82 o 
   6   6   1        1.70       -0.36      1.10 o 
   7   6   1       55.26       54.03      6.04 o 
   8   6   1       82.91       67.63      5.67 o 
   9   6   1      234.48      231.54     13.59 o 
  10   6   1        8.30        3.13      3.55 o 
  11   6   1      181.70      194.30     21.16 o 
 -11   7   1       79.44       82.31      9.32 o 
 -10   7   1        9.03       10.20      3.77 o 
  -9   7   1        0.02       -1.31      2.68 o 
  -8   7   1       12.08        4.93      2.27 o 
  -7   7   1      142.64      144.96     10.16 o 
  -6   7   1       77.63       84.91      7.55 o 
  -5   7   1        3.19        2.39      1.35 o 
  -4   7   1      349.12      426.26     14.75 o 
  -3   7   1     5105.97     5161.73     39.14 o 
  -2   7   1        0.23       -0.08      1.67 o 
  -1   7   1     1225.38     1209.51     21.31 o 
   0   7   1       47.96       46.01      4.22 o 
   1   7   1      382.76      394.58      8.52 o 
   2   7   1     2044.08     2086.44     19.75 o 
   3   7   1      457.96      420.82     12.76 o 
   4   7   1      112.49      130.42      6.26 o 
   5   7   1      548.43      522.69     16.28 o 
   6   7   1       35.54       40.07      3.62 o 
   7   7   1       32.34       36.53      4.51 o 
   8   7   1        3.05        4.42      2.37 o 
   9   7   1        9.81        7.34      3.30 o 
  10   7   1       31.58       45.00      6.64 o 
  11   7   1      190.46      210.91     22.29 o 
 -11   8   1        0.00        5.48      3.18 o 
 -10   8   1        0.48       -3.31      7.04 o 
  -9   8   1      102.76      116.07     10.53 o 
  -8   8   1       20.61       17.83      3.54 o 
  -7   8   1      173.43      149.23      9.83 o 
  -6   8   1      204.61      228.47      6.32 o 
  -5   8   1       56.28       58.31      4.92 o 
  -4   8   1        1.46        0.54      1.93 o 
  -3   8   1        7.46        4.07      2.04 o 
  -2   8   1        9.73       21.04      4.35 o 
  -1   8   1     2282.03     2426.73     32.03 o 
   0   8   1        0.54        3.08      1.72 o 
   1   8   1      378.32      353.48      8.63 o 
   2   8   1      160.77      184.75      6.37 o 
   3   8   1      355.06      343.04     12.75 o 
   4   8   1      139.09      158.67      9.07 o 
   5   8   1       43.31       46.99      4.21 o 
   6   8   1      547.12      544.14     15.45 o 
   7   8   1       45.68       39.61      3.94 o 
   8   8   1       10.57        9.60      3.44 o 
   9   8   1        4.51        8.51      3.75 o 
  10   8   1      316.88      330.61     17.56 o 
 -11   9   1       14.46       22.69      6.03 o 
 -10   9   1       39.86       36.40      6.44 o 
  -9   9   1       55.01       45.49      6.63 o 
  -8   9   1      185.49      165.19     16.64 o 
  -7   9   1      532.72      491.06     18.04 o 
  -6   9   1        2.46        0.95      2.92 o 
  -5   9   1       25.49       25.74      4.58 o 
  -4   9   1      237.63      268.08     10.31 o 
  -3   9   1     1059.43     1024.99     47.91 o 
  -2   9   1     6976.23     7196.88     85.95 o 
  -1   9   1     4111.51     4262.88     70.75 o 
   0   9   1     1380.69     1281.26     24.48 o 
   1   9   1     1140.63     1111.09     18.79 o 
   2   9   1     1183.30     1200.80     19.76 o 
   3   9   1        7.11        6.86      2.48 o 
   4   9   1      111.47      117.71     19.61 o 
   5   9   1      227.92      218.16     10.76 o 
   6   9   1      205.81      213.38      9.63 o 
   7   9   1      529.19      514.47     15.89 o 
   8   9   1       35.71       28.17      5.00 o 
   9   9   1       29.31       24.29      4.96 o 
  10   9   1      360.22      427.46     20.56 o 
 -10  10   1       51.82       66.90      8.73 o 
  -9  10   1        9.47        6.94      3.42 o 
  -8  10   1      216.08      219.12     19.72 o 
  -7  10   1       59.98       58.05      6.51 o 
  -6  10   1      250.73      236.90     12.27 o 
  -5  10   1       17.32       17.76      3.76 o 
  -4  10   1      297.75      312.39     11.65 o 
  -3  10   1      123.80      110.54      6.78 o 
  -2  10   1     2372.24     2377.62     51.89 o 
  -1  10   1     1204.25     1215.40     25.40 o 
   0  10   1      871.87      870.18     21.32 o 
   1  10   1       76.53       75.24      5.23 o 
   2  10   1      989.75      988.38     27.71 o 
   3  10   1      170.20      170.30     10.06 o 
   4  10   1      576.99      603.94     22.38 o 
   5  10   1      280.70      278.05      9.41 o 
   6  10   1      619.90      601.25     20.53 o 
   7  10   1       49.17       45.49      8.55 o 
   8  10   1       13.25        6.39      3.87 o 
   9  10   1        9.04        8.33      3.55 o 
  10  10   1      185.54      178.76     13.64 o 
 -10  11   1       10.56       17.51      4.41 o 
  -9  11   1        5.04        8.81      3.69 o 
  -8  11   1        1.21       -1.47      5.03 o 
  -7  11   1        0.20       -0.10      0.78 o 
  -6  11   1        9.41       11.91      4.79 o 
  -5  11   1      289.63      297.21     21.21 o 
  -4  11   1      202.88      218.96     17.60 o 
  -3  11   1      637.85      634.84     16.72 o 
  -2  11   1       59.17       68.65      4.73 o 
  -1  11   1      387.73      352.44     14.48 o 
   0  11   1       26.32       22.00      3.89 o 
   1  11   1        2.02        3.34      1.37 o 
   2  11   1        0.88        3.11      1.63 o 
   3  11   1      570.57      585.25     15.80 o 
   4  11   1       16.81       13.98      2.74 o 
   5  11   1      295.50      339.45     21.98 o 
   6  11   1      304.19      332.11     22.38 o 
   7  11   1        0.97        1.08      3.40 o 
   8  11   1      222.59      196.25     13.64 o 
   9  11   1       70.11       82.79      9.82 o 
  10  11   1        1.92       -5.53      5.44 o 
 -10  12   1       13.93       19.95      5.32 o 
  -9  12   1        3.46       33.95     33.07 o 
  -8  12   1        0.69       -8.91      5.94 o 
  -7  12   1       39.28       23.95      7.00 o 
  -6  12   1      149.91      157.80     16.59 o 
  -5  12   1      105.14       97.55     12.69 o 
  -4  12   1        6.22       13.34      5.31 o 
  -3  12   1      273.72      254.62     19.34 o 
  -2  12   1      117.93      113.12     18.04 o 
  -1  12   1        2.34       -0.52      1.80 o 
   0  12   1      373.81      360.29     10.90 o 
   1  12   1       29.83       22.16      3.88 o 
   2  12   1      173.28      191.80      8.05 o 
   3  12   1       29.47       24.60      6.22 o 
   4  12   1      772.71      778.02     33.40 o 
   5  12   1        1.56       -0.35      4.06 o 
   6  12   1       29.46       23.81      6.80 o 
   7  12   1        5.53        3.93      4.31 o 
   8  12   1       36.77       26.92      5.80 o 
   9  12   1       33.77       41.44      7.19 o 
  -9  13   1      232.18      269.28     24.71 o 
  -8  13   1        5.30       -5.90      4.57 o 
  -7  13   1      238.81      191.66     19.46 o 
  -6  13   1      115.77       92.69     13.37 o 
  -5  13   1       80.25       81.10     12.23 o 
  -4  13   1       84.22       80.50     11.82 o 
  -3  13   1       16.98       16.89      5.81 o 
  -2  13   1     1572.05     1534.52     33.65 o 
  -1  13   1        6.18        4.98      2.52 o 
   0  13   1      831.93      834.94     24.10 o 
   1  13   1      542.39      527.49     19.24 o 
   2  13   1     2315.41     2250.55     40.12 o 
   3  13   1      521.34      525.12     27.99 o 
   4  13   1      111.47      107.02     13.14 o 
   5  13   1      444.20      430.79     26.54 o 
   6  13   1      180.48      169.86     17.29 o 
   7  13   1        0.19       -7.37      4.91 o 
   8  13   1       97.69       88.83     10.01 o 
   9  13   1       50.35       42.13      7.18 o 
  -9  14   1       35.13       23.63      7.90 o 
  -8  14   1        7.56        5.19      5.96 o 
  -7  14   1       73.26       56.59     11.10 o 
  -6  14   1        6.97       14.11      6.70 o 
  -5  14   1        6.73        8.42      4.56 o 
  -4  14   1        0.02        0.40      3.15 o 
  -3  14   1      932.55      835.91     37.39 o 
  -2  14   1     1170.09     1083.60     41.66 o 
  -1  14   1      172.50      177.28     16.57 o 
   0  14   1        0.46       -0.96      2.47 o 
   1  14   1      916.02      885.87     45.54 o 
   2  14   1      168.81      173.63     11.67 o 
   3  14   1       65.80       43.33      8.78 o 
   4  14   1      205.51      209.54     18.95 o 
   5  14   1        4.92        0.51      3.62 o 
   6  14   1      287.76      295.46     23.41 o 
   7  14   1       52.40       49.26     10.43 o 
   8  14   1      147.81      135.58     16.88 o 
   9  14   1        9.15        7.34      5.59 o 
  -8  15   1       25.52       25.43      8.01 o 
  -7  15   1       63.19       67.71     12.66 o 
  -6  15   1       25.60       33.24      8.87 o 
  -5  15   1      285.38      298.26     24.52 o 
  -4  15   1       10.76        3.98      4.82 o 
  -3  15   1      126.84      118.73     14.90 o 
  -2  15   1       48.15       44.97      9.21 o 
  -1  15   1       22.70       23.48      6.83 o 
   0  15   1      201.11      196.76     12.76 o 
   1  15   1     1181.87     1109.60     30.36 o 
   2  15   1      723.49      715.74     26.83 o 
   3  15   1       15.20       17.57      6.68 o 
   4  15   1        2.35        1.51      4.75 o 
   5  15   1       14.96        8.57      4.27 o 
   6  15   1       26.42       28.31      8.27 o 
   7  15   1        1.76       -9.43      6.28 o 
   8  15   1       61.36       51.62     11.14 o 
  -8  16   1       10.56       13.77      7.29 o 
  -7  16   1      106.62       82.13     14.00 o 
  -6  16   1       27.13       27.97      8.73 o 
  -5  16   1       52.72       59.85     11.65 o 
  -4  16   1      293.15      293.22     24.55 o 
  -3  16   1      765.94      766.86     38.47 o 
  -2  16   1       10.47        2.91      3.35 o 
  -1  16   1      236.79      245.87     14.99 o 
   0  16   1        0.63        0.84      2.89 o 
   1  16   1      200.18      197.47     18.86 o 
   2  16   1      780.83      804.08     27.07 o 
   3  16   1        9.19        1.39      3.55 o 
   4  16   1       48.69       35.75      8.95 o 
   5  16   1       21.67       30.57      8.63 o 
   6  16   1       31.01       34.23      9.47 o 
   7  16   1       28.72       25.24      7.50 o 
  -7  17   1        3.87       -1.05      4.61 o 
  -6  17   1      109.27      108.57     16.07 o 
  -5  17   1      780.02      814.53     42.67 o 
  -4  17   1       46.37       47.44     10.41 o 
  -3  17   1       26.18       20.69      7.55 o 
  -2  17   1       41.57       54.92     10.95 o 
  -1  17   1       43.33       46.71      7.20 o 
   0  17   1       18.86       16.33      4.41 o 
   1  17   1      645.85      638.63     24.87 o 
   2  17   1       35.53       35.31      9.77 o 
   3  17   1      262.46      265.53     23.25 o 
   4  17   1      715.18      708.14     38.38 o 
   5  17   1        2.98       -1.01      3.95 o 
   6  17   1       60.26       67.38     12.41 o 
   7  17   1        3.81       -0.97      4.20 o 
  -7  18   1       21.18       19.74      7.93 o 
  -6  18   1       26.22       18.20      7.32 o 
  -5  18   1        7.32        3.35      3.88 o 
  -4  18   1        2.30        0.23      3.81 o 
  -3  18   1     1174.28     1224.92     52.07 o 
  -2  18   1       29.94       39.86      9.78 o 
  -1  18   1        0.33        4.09      3.51 o 
   0  18   1        0.11        1.73      2.88 o 
   1  18   1      329.49      301.27     17.84 o 
   2  18   1        0.09       -0.31      5.22 o 
   3  18   1      398.42      427.87     30.50 o 
   4  18   1      297.54      319.15     26.80 o 
   5  18   1       23.99       31.93      9.26 o 
   6  18   1        6.22        3.56      4.70 o 
  -6  19   1       48.75       37.92     10.05 o 
  -5  19   1        0.25       -8.27      5.90 o 
  -4  19   1      610.66      582.42     37.74 o 
  -3  19   1      274.48      251.91     24.78 o 
  -2  19   1      137.77      121.57     16.90 o 
  -1  19   1        0.15       -0.48      4.78 o 
   0  19   1      197.22      187.73     19.11 o 
   1  19   1       12.33        9.74      3.69 o 
   2  19   1      465.00      487.46     26.13 o 
   3  19   1      420.17      401.78     30.59 o 
   4  19   1        4.39        9.14      5.84 o 
   5  19   1        2.41       -3.65      4.89 o 
  -4  20   1      162.08      146.03     19.56 o 
  -3  20   1        3.38        7.61      6.76 o 
  -2  20   1        1.07        3.13      5.05 o 
  -1  20   1       17.95       17.93      5.27 o 
   0  20   1        7.37        5.38      2.93 o 
   1  20   1      180.71      187.61     18.92 o 
   2  20   1        4.42        4.53      5.33 o 
   3  20   1       43.96       44.36     11.21 o 
   4  20   1      227.25      239.45     24.56 o 
  -1  21   1       70.28       61.83     13.17 o 
   0  21   1       56.34       58.63      8.71 o 
   1  21   1       92.14       86.37     10.62 o 
 -12   0   2      420.74      389.18     28.23 o 
 -10   0   2     1513.72     1537.75     33.40 o 
  -8   0   2       32.85       32.16      4.11 o 
  -6   0   2      803.90      865.43     14.29 o 
  -4   0   2     4046.58     3907.37     31.12 o 
  -2   0   2     1607.65     1474.00     35.89 o 
   0   0   2     4345.23     4004.65     30.78 o 
   2   0   2     9382.76     8754.54     67.64 o 
   4   0   2      276.00      287.21      9.07 o 
   6   0   2       86.53       90.01      5.28 o 
   8   0   2     1439.17     1368.30     27.47 o 
  10   0   2        9.15       20.15      6.69 o 
 -12   1   2      165.87      139.58     12.23 o 
 -11   1   2      477.93      510.66     16.22 o 
 -10   1   2      148.45      136.25      7.19 o 
  -9   1   2      163.40      143.94      8.52 o 
  -8   1   2      714.10      726.75     12.97 o 
  -7   1   2       15.33       13.23      3.66 o 
  -6   1   2        0.20       -0.10      0.84 o 
  -5   1   2      285.30      307.61      6.45 o 
  -4   1   2     1443.05     1487.22     12.54 o 
  -3   1   2       16.91       14.68      1.41 o 
  -2   1   2       32.57       20.24      2.20 o 
  -1   1   2     1263.06     1169.91     14.05 o 
   0   1   2     1140.02     1073.24      7.09 o 
   1   1   2       85.72       90.40      3.35 o 
   2   1   2     2560.53     2599.75     13.05 o 
   3   1   2     2528.19     2605.72     19.55 o 
   4   1   2     1048.19     1011.21     13.74 o 
   5   1   2      204.76      220.68      5.98 o 
   6   1   2        8.30       13.08      1.84 o 
   7   1   2      377.62      366.63      9.43 o 
   8   1   2       21.02       17.31      2.30 o 
   9   1   2      150.96      128.49      6.43 o 
  10   1   2      149.55      152.71     12.25 o 
  11   1   2        5.43       16.68      5.38 o 
 -12   2   2        0.28        1.12      2.23 o 
 -11   2   2      176.15      157.73      9.72 o 
 -10   2   2       59.19       43.44      5.76 o 
  -9   2   2      110.37       90.18      4.74 o 
  -8   2   2       14.31        9.54      2.21 o 
  -7   2   2        8.69        8.45      2.03 o 
  -6   2   2        5.91        4.16      1.28 o 
  -5   2   2      347.51      297.71      6.99 o 
  -4   2   2      663.56      705.09      9.68 o 
  -3   2   2      802.80      771.34      8.87 o 
  -2   2   2     1319.19     1209.58     24.58 o 
  -1   2   2      269.33      219.83      9.14 o 
   0   2   2     1933.55     1772.08     13.44 o 
   1   2   2       37.73       33.63      1.19 o 
   2   2   2     7559.33     7360.78     22.34 o 
   3   2   2      548.16      587.92      5.91 o 
   4   2   2      829.97      835.42      9.33 o 
   5   2   2     1029.71      960.68     14.03 o 
   6   2   2       17.61       11.17      1.88 o 
   7   2   2      333.95      323.46      9.00 o 
   8   2   2      504.44      520.56     12.11 o 
   9   2   2       58.59       63.14      4.61 o 
  10   2   2       82.11       79.87      8.98 o 
  11   2   2       74.71       85.01      9.69 o 
 -12   3   2      152.71      181.64     16.29 o 
 -11   3   2      242.43      242.43     12.25 o 
 -10   3   2      151.86      152.00     11.17 o 
  -9   3   2      356.69      310.27     14.78 o 
  -8   3   2      487.36      479.77     18.54 o 
  -7   3   2      123.47      124.59      6.38 o 
  -6   3   2       27.78       37.64      3.26 o 
  -5   3   2      517.77      575.79     13.53 o 
  -4   3   2      854.90      821.81     15.62 o 
  -3   3   2      129.17      114.36      4.47 o 
  -2   3   2      131.05       96.44      7.34 o 
  -1   3   2       77.46       64.79      5.50 o 
   0   3   2     7563.42     7077.40     57.02 o 
   1   3   2     3526.05     3250.71     20.89 o 
   2   3   2     1641.37     1661.20     11.86 o 
   3   3   2       19.69       17.86      1.44 o 
   4   3   2     1408.49     1366.57     12.66 o 
   5   3   2       61.20       37.14      3.64 o 
   6   3   2       60.35       68.09      4.25 o 
   7   3   2      165.56      161.38      7.91 o 
   8   3   2      480.40      502.24     12.12 o 
   9   3   2      131.45      124.58      6.43 o 
  10   3   2        0.96        6.66      4.91 o 
  11   3   2       67.27       61.70     12.40 o 
 -12   4   2       43.40       38.82      5.18 o 
 -11   4   2      285.81      270.80     13.04 o 
 -10   4   2        0.88       -0.19      2.70 o 
  -9   4   2        8.55        6.19      2.56 o 
  -8   4   2      119.82      103.94      8.40 o 
  -7   4   2       71.14       73.44      5.02 o 
  -6   4   2      221.18      207.44      9.29 o 
  -5   4   2      355.85      390.77      7.66 o 
  -4   4   2       20.87       48.52      2.67 o 
  -3   4   2      453.48      436.40     17.89 o 
  -2   4   2      371.79      360.49     14.83 o 
  -1   4   2        7.88        5.78      2.17 o 
   0   4   2     1957.05     1876.46     14.39 o 
   1   4   2     4810.97     4714.30     22.01 o 
   2   4   2     1065.24     1089.07      9.39 o 
   3   4   2      180.16      166.03      3.65 o 
   4   4   2     3114.41     3182.27     22.22 o 
   5   4   2       10.13       13.30      1.68 o 
   6   4   2      134.99      135.09      5.67 o 
   7   4   2      177.11      164.95      7.52 o 
   8   4   2       14.18       11.94      2.34 o 
   9   4   2       17.87       26.74      7.14 o 
  10   4   2        0.34        4.95      4.13 o 
  11   4   2       16.95       21.32      7.86 o 
 -12   5   2      113.50      112.14      8.88 o 
 -11   5   2        0.02        2.83      2.83 o 
 -10   5   2       25.18       20.33      4.56 o 
  -9   5   2       33.65       41.25      4.54 o 
  -8   5   2       22.45       14.89      3.56 o 
  -7   5   2       77.99       70.66      5.01 o 
  -6   5   2      867.40      927.31     20.03 o 
  -5   5   2      382.84      378.76      7.85 o 
  -4   5   2      422.91      458.98     10.28 o 
  -3   5   2       74.20       84.88      8.48 o 
  -2   5   2       20.69       16.07      3.56 o 
  -1   5   2     1409.67     1284.70     27.87 o 
   0   5   2     3080.13     3066.34     32.94 o 
   1   5   2     1473.00     1456.73     13.73 o 
   2   5   2        8.79        9.22      1.21 o 
   3   5   2     1537.39     1548.49     12.93 o 
   4   5   2      722.30      765.23     11.67 o 
   5   5   2      516.18      516.39     10.23 o 
   6   5   2      421.06      436.86     10.46 o 
   7   5   2      618.63      568.17     18.31 o 
   8   5   2      335.93      305.34     14.21 o 
   9   5   2      183.10      169.01      8.63 o 
  10   5   2       42.79       32.17      8.93 o 
  11   5   2       64.25       62.18     12.17 o 
 -11   6   2       30.62       35.81      6.29 o 
 -10   6   2       62.34       61.31     15.67 o 
  -9   6   2       52.99       56.35      5.33 o 
  -8   6   2      257.54      248.79     31.63 o 
  -7   6   2      137.50       32.47     64.98 o 
  -6   6   2       12.70       13.07      1.64 o 
  -5   6   2      156.97      156.75      6.77 o 
  -4   6   2      151.14      168.15      9.19 o 
  -3   6   2       25.42       39.46      6.08 o 
  -2   6   2     4675.66     4898.05     61.51 o 
  -1   6   2       60.94       54.67      6.24 o 
   0   6   2      307.27      316.22      7.16 o 
   1   6   2     1939.18     1958.65     17.50 o 
   2   6   2      159.44      154.36      4.98 o 
   3   6   2      580.25      609.94     11.81 o 
   4   6   2       12.66       16.02      1.56 o 
   5   6   2      199.69      198.08      6.12 o 
   6   6   2      158.23      148.34      6.49 o 
   7   6   2      131.66      132.37      9.16 o 
   8   6   2       96.84       85.05      7.83 o 
   9   6   2        0.59        2.23      4.72 o 
  10   6   2       97.75       92.23     14.65 o 
  11   6   2       36.23       31.97      9.45 o 
 -11   7   2      122.52      114.41     10.96 o 
 -10   7   2        9.56       10.69      4.32 o 
  -9   7   2       61.18       53.13      6.95 o 
  -8   7   2      198.11      166.90     11.37 o 
  -7   7   2      448.13      158.68    223.79 o 
  -6   7   2     1569.38     1561.59     25.01 o 
  -5   7   2      270.08      273.93      9.35 o 
  -4   7   2       68.41       94.55      7.23 o 
  -3   7   2        2.04        0.08      1.65 o 
  -2   7   2      243.53      255.01     14.93 o 
  -1   7   2     2306.44     2336.69     42.80 o 
   0   7   2      677.14      687.30     11.34 o 
   1   7   2      182.07      198.13      6.07 o 
   2   7   2     1524.02     1595.80     17.23 o 
   3   7   2       81.69       78.29      4.61 o 
   4   7   2      142.72      135.81      4.76 o 
   5   7   2      159.41      151.18     11.89 o 
   6   7   2      556.21      548.38     14.56 o 
   7   7   2        0.01       -0.90      1.59 o 
   8   7   2       15.54       15.21      2.94 o 
   9   7   2       59.05       48.21      6.44 o 
  10   7   2       11.91        2.45      4.44 o 
 -11   8   2       29.55       25.62      5.73 o 
 -10   8   2       22.87       25.66      7.32 o 
  -9   8   2      106.38      102.23      9.76 o 
  -8   8   2      242.11      238.86     20.31 o 
  -7   8   2       59.97       62.45     10.10 o 
  -6   8   2        0.08        1.27      0.89 o 
  -5   8   2        3.28        2.72      1.32 o 
  -4   8   2      400.56      418.21     15.70 o 
  -3   8   2      111.71       67.71      8.58 o 
  -2   8   2      671.90      791.56     27.46 o 
  -1   8   2      144.74      157.01      8.40 o 
   0   8   2      276.73      325.05      8.34 o 
   1   8   2     2011.13     2081.42     20.95 o 
   2   8   2        5.61        8.26      2.17 o 
   3   8   2      622.13      648.83     13.97 o 
   4   8   2        0.17        1.61      0.97 o 
   5   8   2       27.26       33.15      2.90 o 
   6   8   2       69.34       62.58      5.27 o 
   7   8   2      561.59      580.12     13.78 o 
   8   8   2        1.11        1.52      4.39 o 
   9   8   2       48.67       42.20      6.22 o 
  10   8   2        3.72        8.93      6.02 o 
 -11   9   2       40.99       37.43      6.88 o 
 -10   9   2       36.46       41.58      9.52 o 
  -9   9   2       10.63        9.42      3.61 o 
  -8   9   2      114.33      114.20      8.93 o 
  -7   9   2       80.53       58.01      4.35 o 
  -6   9   2      363.35      325.36     22.02 o 
  -5   9   2        7.30        9.22      2.96 o 
  -4   9   2      308.86      301.21     11.20 o 
  -3   9   2     1410.37     1516.03     41.52 o 
  -2   9   2        5.73        3.52      2.24 o 
  -1   9   2      562.68      595.55     17.21 o 
   0   9   2      621.01      662.96     14.61 o 
   1   9   2      144.58      163.46      7.29 o 
   2   9   2      502.89      550.79     13.35 o 
   3   9   2     1526.21     1635.98     29.00 o 
   4   9   2      638.40      650.52     15.53 o 
   5   9   2      530.99      512.08     11.89 o 
   6   9   2      417.88      414.56     11.69 o 
   7   9   2      453.47      420.66     12.22 o 
   8   9   2       89.11       93.32      8.96 o 
   9   9   2        2.80        0.18      2.08 o 
  10   9   2        0.28        4.67      5.52 o 
 -11  10   2      124.49      136.30     12.81 o 
 -10  10   2      149.02      163.30     14.74 o 
  -9  10   2        5.57        1.28      3.23 o 
  -8  10   2      340.39      359.81     25.91 o 
  -7  10   2        1.47        1.52      1.18 o 
  -6  10   2        7.69        9.06      4.94 o 
  -5  10   2        0.02        2.62      3.55 o 
  -4  10   2       11.05        7.97      2.03 o 
  -3  10   2      733.71      791.41     22.03 o 
  -2  10   2     1071.18     1162.65     36.74 o 
  -1  10   2        4.05        3.15      2.69 o 
   0  10   2      139.84      127.30      6.84 o 
   1  10   2      319.41      305.62     10.47 o 
   2  10   2     2250.14     2148.87     32.18 o 
   3  10   2       28.99       40.24      3.97 o 
   4  10   2      137.07      129.93      8.93 o 
   5  10   2        4.33        2.61      1.20 o 
   6  10   2      275.37      295.60     12.20 o 
   7  10   2       19.45       16.98      4.47 o 
   8  10   2        0.10       -2.09      2.63 o 
   9  10   2       12.10       15.58      8.51 o 
  10  10   2       97.71       98.81     16.47 o 
 -10  11   2        3.26        4.98      3.12 o 
  -9  11   2       26.86       26.29      7.79 o 
  -8  11   2       56.82       43.67      9.37 o 
  -7  11   2        0.10       -0.75      1.83 o 
  -6  11   2      654.43      650.75     20.58 o 
  -5  11   2        0.00        0.77      2.80 o 
  -4  11   2       49.42       31.50      7.24 o 
  -3  11   2      243.29      249.09     13.76 o 
  -2  11   2       22.56       31.14      6.75 o 
  -1  11   2      175.63      179.02      8.65 o 
   0  11   2      187.59      233.52      8.40 o 
   1  11   2        1.44        0.51      1.35 o 
   2  11   2     1725.87     1729.92     22.78 o 
   3  11   2      566.33      540.77     12.97 o 
   4  11   2       12.91       13.38      2.67 o 
   5  11   2       42.32       43.77      5.57 o 
   6  11   2        1.27        1.04      2.80 o 
   7  11   2      161.37      143.66     11.24 o 
   8  11   2       75.35       65.11      7.81 o 
   9  11   2        6.18        8.10      3.47 o 
 -10  12   2        0.08       -4.11      4.29 o 
  -9  12   2       40.39       25.72      8.53 o 
  -8  12   2      224.83      191.20     19.86 o 
  -7  12   2      322.17      321.87     24.86 o 
  -6  12   2       26.63       37.38      5.41 o 
  -5  12   2       10.97        9.30      4.30 o 
  -4  12   2      711.91      691.31     32.89 o 
  -3  12   2       58.64       53.87      9.09 o 
  -2  12   2        9.11        2.63      3.25 o 
  -1  12   2      745.95      800.90     19.03 o 
   0  12   2       25.99       27.45      3.55 o 
   1  12   2       22.73       23.34      3.97 o 
   2  12   2        6.93        5.04      1.65 o 
   3  12   2      337.86      335.12     22.19 o 
   4  12   2       48.02       60.80      9.48 o 
   5  12   2       43.37       33.91      7.38 o 
   6  12   2       16.52        9.05      4.66 o 
   7  12   2       99.07       82.78      8.97 o 
   8  12   2       12.81       12.73      4.71 o 
   9  12   2       19.74       21.67      5.00 o 
  -9  13   2        4.93       -1.28      5.27 o 
  -8  13   2       14.53        3.62      3.69 o 
  -7  13   2       41.82       43.25      9.88 o 
  -6  13   2     1236.79     1267.67     48.87 o 
  -5  13   2      326.74      348.01     24.89 o 
  -4  13   2      635.53      621.88     32.35 o 
  -3  13   2       89.05       80.93     11.74 o 
  -2  13   2     2001.23     2065.55     56.18 o 
  -1  13   2       58.93       55.92      6.70 o 
   0  13   2      869.45      867.73     28.16 o 
   1  13   2        1.18        2.58      2.42 o 
   2  13   2       12.23        8.33      2.75 o 
   3  13   2      121.26      121.27      9.49 o 
   4  13   2      198.35      176.28     16.43 o 
   5  13   2      227.16      237.53     19.46 o 
   6  13   2        1.10        0.72      3.71 o 
   7  13   2       49.18       45.32      8.92 o 
   8  13   2      122.00      131.86     11.93 o 
  -9  14   2        0.11       -6.02      5.31 o 
  -8  14   2        7.34        8.52      4.10 o 
  -7  14   2      180.62      185.80     20.04 o 
  -6  14   2        3.82        0.61      3.93 o 
  -5  14   2      204.85      188.73     19.06 o 
  -4  14   2        4.98        5.69      4.93 o 
  -3  14   2       67.31       58.32     10.33 o 
  -2  14   2      489.78      503.47     28.74 o 
  -1  14   2       96.16       75.92      7.86 o 
   0  14   2      317.84      298.10     16.42 o 
   1  14   2      224.95      207.23     12.81 o 
   2  14   2      228.56      228.06     13.37 o 
   3  14   2        9.23       10.07      3.24 o 
   4  14   2        0.71        1.20      2.82 o 
   5  14   2      306.30      291.98     22.55 o 
   6  14   2        6.47        6.79      4.56 o 
   7  14   2       61.24       42.94      9.07 o 
   8  14   2       58.20       54.72      8.01 o 
  -9  15   2       13.37       20.97      8.77 o 
  -8  15   2        4.97        6.85      5.33 o 
  -7  15   2        4.24        8.30      5.81 o 
  -6  15   2       23.12       19.01      7.40 o 
  -5  15   2      147.91      138.76     17.10 o 
  -4  15   2      123.03      128.78     16.32 o 
  -3  15   2      402.23      384.82     26.71 o 
  -2  15   2       51.05       50.25      9.62 o 
  -1  15   2        0.13       -0.90      2.66 o 
   0  15   2        0.45        1.30      5.18 o 
   1  15   2       24.82       22.80      5.16 o 
   2  15   2       53.33       52.44      6.79 o 
   3  15   2      709.02      735.11     25.10 o 
   4  15   2      705.43      718.44     35.76 o 
   5  15   2       29.44       22.31      6.91 o 
   6  15   2      345.61      323.45     25.08 o 
   7  15   2        4.72       -4.01      4.25 o 
   8  15   2       71.63       73.11     12.29 o 
  -8  16   2        1.14        1.44      4.54 o 
  -7  16   2      144.79      129.59     17.80 o 
  -6  16   2       27.95       25.49      7.83 o 
  -5  16   2      206.94      202.86     21.38 o 
  -4  16   2      357.90      318.74     25.95 o 
  -3  16   2        8.04        7.42      4.15 o 
  -2  16   2        0.39       -7.99      5.33 o 
  -1  16   2       40.90       39.44      6.21 o 
   0  16   2       23.14       27.98      5.32 o 
   1  16   2      153.91      146.72     18.14 o 
   2  16   2        3.16        1.61      2.97 o 
   3  16   2      359.88      389.17     27.09 o 
   4  16   2       23.97       27.86      7.88 o 
   5  16   2      235.99      223.85     21.11 o 
   6  16   2       38.91       55.77     11.21 o 
   7  16   2       30.68       20.23      7.62 o 
  -7  17   2        2.07       -1.14      4.67 o 
  -6  17   2        4.92       -8.06      5.71 o 
  -5  17   2       40.16       53.15     11.34 o 
  -4  17   2       79.54       67.67     12.54 o 
  -3  17   2      110.08      114.70     16.02 o 
  -2  17   2       73.33       88.19     13.81 o 
  -1  17   2       21.77       31.26      5.97 o 
   0  17   2      214.71      213.44     17.55 o 
   1  17   2        0.13       -0.80      2.53 o 
   2  17   2      159.85      150.69     12.39 o 
   3  17   2      626.77      629.96     35.58 o 
   4  17   2        8.05        7.04      6.18 o 
   5  17   2        0.90        2.75      4.95 o 
   6  17   2      164.76      204.40     21.18 o 
   7  17   2       20.90       36.02      9.50 o 
  -6  18   2        6.58       15.20      7.48 o 
  -5  18   2      438.35      490.80     34.49 o 
  -4  18   2       79.99       83.45     14.67 o 
  -3  18   2      366.73      344.15     27.89 o 
  -2  18   2       44.26       43.89     10.42 o 
  -1  18   2      168.01      160.98     18.65 o 
   0  18   2       56.33       44.29      7.33 o 
   1  18   2        0.91        3.54      2.94 o 
   2  18   2       95.53      100.99     10.40 o 
   3  18   2       13.83       15.55      6.70 o 
   4  18   2       68.59       41.52     10.45 o 
   5  18   2      262.10      248.80     23.87 o 
   6  18   2        4.33        1.05      4.52 o 
  -5  19   2       11.60       -2.51      7.18 o 
  -4  19   2        6.01       13.45      7.51 o 
  -3  19   2      233.59      255.57     25.17 o 
  -2  19   2        7.20        8.97      6.18 o 
  -1  19   2        0.14       -8.28      5.52 o 
   0  19   2        9.12        6.29      3.94 o 
   1  19   2      205.56      196.35     15.25 o 
   2  19   2        0.08       -5.50      3.66 o 
   3  19   2      338.16      369.39     29.38 o 
   4  19   2       18.54       34.66      9.75 o 
   5  19   2        4.83       10.76      6.53 o 
  -4  20   2      238.19      236.02     25.09 o 
  -3  20   2       29.54       22.33      8.19 o 
  -2  20   2       72.43       39.12     10.46 o 
  -1  20   2       37.78       45.97     11.03 o 
   0  20   2        0.28       10.81      4.80 o 
   1  20   2        6.06       11.08      4.83 o 
   2  20   2        0.32        9.36      4.76 o 
   3  20   2      243.22      229.10     23.69 o 
   4  20   2       23.48       31.38      9.57 o 
  -1  21   2       43.11       46.97     11.68 o 
   0  21   2       23.04        9.57      9.07 o 
   1  21   2       13.49        9.14      6.82 o 
   2  21   2      148.24      157.59     20.55 o 
 -11   0   3      180.89      206.30     13.79 o 
  -9   0   3       48.27       52.38      4.36 o 
  -7   0   3      415.17      434.69     10.95 o 
  -5   0   3      435.24      392.43     14.42 o 
  -3   0   3     2386.33     2430.14     36.45 o 
  -1   0   3     7644.74     7070.67     40.56 o 
   1   0   3     2575.68     2590.60     35.85 o 
   3   0   3      171.72      216.23     13.20 o 
   5   0   3      596.97      582.78     11.10 o 
   7   0   3     5172.32     5285.18     46.31 o 
   9   0   3       94.14      124.27     15.32 o 
  11   0   3        6.59       11.83      6.54 o 
 -12   1   3      101.17      114.14     14.15 o 
 -11   1   3       73.37       69.70      5.31 o 
 -10   1   3      169.08      176.39     10.19 o 
  -9   1   3      589.15      595.21     11.69 o 
  -8   1   3       15.27       15.75      2.03 o 
  -7   1   3      431.32      430.91      8.55 o 
  -6   1   3     1241.92     1272.70     12.95 o 
  -5   1   3      711.75      798.32     11.15 o 
  -4   1   3       33.07       25.59      1.69 o 
  -3   1   3      468.89      467.98      9.64 o 
  -2   1   3      156.35      133.11      6.03 o 
  -1   1   3     1237.07     1169.49      9.22 o 
   0   1   3     1350.56     1275.23     10.67 o 
   1   1   3      656.34      633.28      7.54 o 
   2   1   3     1102.93     1162.36     14.85 o 
   3   1   3      786.18      814.06     28.25 o 
   4   1   3        6.81        3.00      0.54 o 
   5   1   3       10.43        8.00      1.23 o 
   6   1   3      343.13      342.67      6.50 o 
   7   1   3        0.12       -1.29      1.34 o 
   8   1   3      273.70      268.29     10.75 o 
   9   1   3       24.40       25.97      5.46 o 
  10   1   3      177.91      218.98     15.27 o 
  11   1   3        2.83       -0.32      8.32 o 
 -12   2   3        3.36        1.92      2.78 o 
 -11   2   3      154.37      155.83      9.70 o 
 -10   2   3        0.25        2.07      2.15 o 
  -9   2   3      147.64      160.29      6.99 o 
  -8   2   3      391.03      384.52      9.76 o 
  -7   2   3      375.06      383.36     10.23 o 
  -6   2   3       18.63       24.85      2.44 o 
  -5   2   3     1502.98     1562.80     39.43 o 
  -4   2   3      543.71      534.54     13.34 o 
  -3   2   3      139.58      139.57      6.62 o 
  -2   2   3      440.76      402.69     10.86 o 
  -1   2   3     1152.57     1150.68     10.44 o 
   0   2   3      206.20      190.61      3.58 o 
   1   2   3       18.22       13.05      0.89 o 
   2   2   3      669.85      698.62      7.06 o 
   3   2   3      849.48      942.26      8.02 o 
   4   2   3     2581.07     2712.78     15.24 o 
   5   2   3      260.53      271.24      4.52 o 
   6   2   3       45.70       50.79      2.45 o 
   7   2   3      647.42      664.27     11.94 o 
   8   2   3        6.56        7.27      1.64 o 
   9   2   3      209.15      209.64     25.14 o 
  10   2   3       60.41       80.98      9.45 o 
  11   2   3        5.01        2.48      4.35 o 
 -12   3   3       31.11       21.75     14.30 o 
 -11   3   3      519.67      509.63     17.61 o 
 -10   3   3       82.35       71.87      8.55 o 
  -9   3   3      893.83      873.98     19.44 o 
  -8   3   3        0.42        0.63      1.86 o 
  -7   3   3     1877.12     1807.17     30.82 o 
  -6   3   3       62.01       65.99      9.14 o 
  -5   3   3      215.96      233.62      8.51 o 
  -4   3   3      142.86      130.59      4.24 o 
  -3   3   3     4105.77     3915.48     92.33 o 
  -2   3   3     1196.25     1238.53     27.78 o 
  -1   3   3     1556.48     1457.51     30.68 o 
   0   3   3     1633.89     1519.10     11.41 o 
   1   3   3       47.35       55.93      2.10 o 
   2   3   3      536.90      559.40      6.69 o 
   3   3   3       19.16       81.89      4.84 o 
   4   3   3     1782.54     1765.08     13.37 o 
   5   3   3        0.45        1.40      0.80 o 
   6   3   3      662.25      742.98     17.80 o 
   7   3   3      164.50      153.51      5.11 o 
   8   3   3      222.53      204.91      7.32 o 
   9   3   3      123.18      123.89     15.87 o 
  10   3   3        4.16        4.41      4.67 o 
 -12   4   3        2.90        4.43      3.32 o 
 -11   4   3        8.19        8.64      5.14 o 
 -10   4   3       43.74       49.43      6.62 o 
  -9   4   3     1026.59     1010.90     26.93 o 
  -8   4   3      412.75      390.10     18.78 o 
  -7   4   3     1367.32     1432.00     20.73 o 
  -6   4   3        0.38       -0.22      1.21 o 
  -5   4   3       12.80       16.09      1.85 o 
  -4   4   3      113.42      139.42      4.59 o 
  -3   4   3      259.88      242.13     14.04 o 
  -2   4   3        2.07        6.11      2.37 o 
  -1   4   3        0.50        0.99      1.10 o 
   0   4   3      410.39      395.36      8.01 o 
   1   4   3        4.82        7.66      0.93 o 
   2   4   3      172.06      219.13      4.09 o 
   3   4   3      527.32      516.81      8.00 o 
   4   4   3      304.16      302.93      6.81 o 
   5   4   3       80.12       87.37      3.57 o 
   6   4   3      731.61      727.76     14.68 o 
   7   4   3       37.43       35.82      3.37 o 
   8   4   3      601.70      601.55     14.12 o 
   9   4   3      126.71      109.52     15.38 o 
  10   4   3        0.00       -6.10      4.89 o 
 -12   5   3       13.10       15.29      4.83 o 
 -11   5   3       19.59       12.92      4.10 o 
 -10   5   3      118.29      109.11      9.76 o 
  -9   5   3      106.69      114.24      9.44 o 
  -8   5   3       72.21       56.84      4.72 o 
  -7   5   3      251.15      269.39     11.06 o 
  -6   5   3        0.83        0.48      0.94 o 
  -5   5   3      211.04      218.13      6.10 o 
  -4   5   3       30.82       34.56      3.06 o 
  -3   5   3       12.26        4.69      2.64 o 
  -2   5   3     3419.08     3574.64     51.69 o 
  -1   5   3      696.66      681.07     12.72 o 
   0   5   3     1087.48     1135.20     14.77 o 
   1   5   3       76.80       83.46      3.36 o 
   2   5   3      298.45      307.57      5.68 o 
   3   5   3      740.43      757.08     12.00 o 
   4   5   3      783.62      769.45     13.05 o 
   5   5   3       20.33       13.66      1.61 o 
   6   5   3       60.70       59.51      4.25 o 
   7   5   3      254.35      250.25      9.06 o 
   8   5   3       78.22       81.85      7.18 o 
   9   5   3      411.16      436.65     30.01 o 
  10   5   3       54.36       47.19     10.46 o 
 -11   6   3        0.01       -1.29      8.06 o 
 -10   6   3      454.68      407.80     18.96 o 
  -9   6   3       31.03       28.37      5.06 o 
  -8   6   3      119.88      107.55      6.53 o 
  -7   6   3      283.16      264.87     11.22 o 
  -6   6   3       16.09       12.76      1.86 o 
  -5   6   3        0.19        0.90      1.07 o 
  -4   6   3     1037.20     1002.01     32.61 o 
  -3   6   3       42.75      102.79     10.24 o 
  -2   6   3       25.19       15.85      4.07 o 
  -1   6   3      192.45      194.46      6.96 o 
   0   6   3       37.70       55.18      3.65 o 
   1   6   3     1955.96     1905.01     17.43 o 
   2   6   3      618.07      706.88     10.52 o 
   3   6   3      458.72      500.67      8.85 o 
   4   6   3       87.95       88.95      3.88 o 
   5   6   3      460.11      470.93      9.29 o 
   6   6   3      168.74      196.99      8.63 o 
   7   6   3      251.98      238.73     11.95 o 
   8   6   3       57.74       56.38      6.28 o 
   9   6   3      307.39      317.24     26.04 o 
  10   6   3       26.85       27.08      8.81 o 
 -11   7   3        0.74       -1.17      2.97 o 
 -10   7   3      469.08      463.46     20.70 o 
  -9   7   3       51.29       55.41      7.11 o 
  -8   7   3       68.04       11.73     29.08 o 
  -7   7   3      136.57      141.83      6.07 o 
  -6   7   3      163.97      160.47      6.52 o 
  -5   7   3      147.19      153.42      6.79 o 
  -4   7   3       26.67       43.64      7.30 o 
  -3   7   3      291.61      319.53     18.15 o 
  -2   7   3       41.01       39.08      6.29 o 
  -1   7   3      463.58      500.64     11.87 o 
   0   7   3      174.15      158.50      5.58 o 
   1   7   3        8.06        0.78      0.85 o 
   2   7   3       38.99       35.26      2.65 o 
   3   7   3       31.53       41.97      2.81 o 
   4   7   3       60.34       54.60      2.76 o 
   5   7   3      183.35      162.25      6.28 o 
   6   7   3      676.67      679.97     15.87 o 
   7   7   3      148.32      138.29      9.62 o 
   8   7   3        0.58       -1.13      2.18 o 
   9   7   3       68.05       76.51     13.09 o 
  10   7   3      213.93      223.63     23.48 o 
 -11   8   3      220.98      256.75     16.61 o 
 -10   8   3       22.57       24.66      5.26 o 
  -9   8   3      203.63      208.75     14.67 o 
  -8   8   3       74.93       75.18      6.89 o 
  -7   8   3      189.50      174.88      7.63 o 
  -6   8   3      629.49      633.21     13.42 o 
  -5   8   3       20.89       18.61      3.85 o 
  -4   8   3      188.76      169.52     14.42 o 
  -3   8   3     1478.19     1525.64     41.23 o 
  -2   8   3     1494.74     1498.18     38.74 o 
  -1   8   3      860.46      935.71     20.82 o 
   0   8   3     1109.83     1139.46     15.88 o 
   1   8   3       48.79       36.68      3.38 o 
   2   8   3      393.10      360.43      8.77 o 
   3   8   3       85.50       77.57      4.16 o 
   4   8   3      459.64      434.69     11.82 o 
   5   8   3       78.97       79.13      5.55 o 
   6   8   3       96.90       93.33      6.25 o 
   7   8   3        2.27        2.01      1.74 o 
   8   8   3      186.69      181.36     12.48 o 
   9   8   3       19.48       13.45      7.25 o 
  10   8   3        0.78        0.71      4.08 o 
 -11   9   3       30.12       33.65     11.47 o 
 -10   9   3        1.43        4.29      2.97 o 
  -9   9   3       72.43       82.07     13.27 o 
  -8   9   3      179.03      145.64     16.67 o 
  -7   9   3      554.57      561.11     16.07 o 
  -6   9   3      329.13      323.74     13.03 o 
  -5   9   3       57.69       74.29     10.60 o 
  -4   9   3      128.47      142.18      7.92 o 
  -3   9   3        1.48       18.94      5.78 o 
  -2   9   3      137.26      113.30     11.47 o 
  -1   9   3     2179.78     2406.41     40.32 o 
   0   9   3      197.97      302.90     14.75 o 
   1   9   3     1400.04     1457.78     21.68 o 
   2   9   3      479.38      442.07     11.90 o 
   3   9   3      137.32      215.73      8.60 o 
   4   9   3      364.53      362.49     10.39 o 
   5   9   3       33.86       32.49      2.77 o 
   6   9   3       94.10       87.12      8.24 o 
   7   9   3        0.14       -0.73      2.09 o 
   8   9   3        6.56       10.80      6.55 o 
   9   9   3       87.19       75.19     14.10 o 
 -11  10   3      100.62      140.81     13.00 o 
 -10  10   3       67.82       91.34     15.32 o 
  -9  10   3      196.70      187.50     19.99 o 
  -8  10   3       33.41       40.21      9.48 o 
  -7  10   3      139.15      147.89      8.70 o 
  -6  10   3       27.44        8.16      6.99 o 
  -5  10   3      445.34      431.33     25.76 o 
  -4  10   3        7.72        5.62      4.27 o 
  -3  10   3      446.32      486.08     25.08 o 
  -2  10   3        0.71        2.57      2.74 o 
  -1  10   3       55.43       46.28      4.28 o 
   0  10   3     1050.17     1068.71     23.06 o 
   1  10   3      126.08      134.25      7.03 o 
   2  10   3       90.79      107.89      6.28 o 
   3  10   3       34.65       29.05      3.39 o 
   4  10   3       28.72       26.52      4.04 o 
   5  10   3      416.80      395.36     10.44 o 
   6  10   3      207.13      199.59      8.26 o 
   7  10   3      420.33      447.10     18.89 o 
   8  10   3       77.17       81.61      8.40 o 
   9  10   3      252.30      259.47     25.56 o 
 -10  11   3       14.01       10.68      7.62 o 
  -9  11   3       32.62       19.94      7.56 o 
  -8  11   3       19.26       19.18      7.29 o 
  -7  11   3       57.10       56.25     10.92 o 
  -6  11   3       35.41       31.01      7.76 o 
  -5  11   3       30.19       26.82      6.81 o 
  -4  11   3      146.50      128.20     14.24 o 
  -3  11   3      713.59      726.45     32.12 o 
  -2  11   3      183.41      179.42      8.98 o 
  -1  11   3        1.37        0.16      1.59 o 
   0  11   3      109.31      132.38      6.42 o 
   1  11   3      495.97      519.00     12.54 o 
   2  11   3      223.10      207.36      7.97 o 
   3  11   3      309.74      316.95      9.85 o 
   4  11   3      659.99      651.97     16.71 o 
   5  11   3      695.97      686.35     13.53 o 
   6  11   3       44.91       41.65      4.68 o 
   7  11   3        2.95        3.28      2.76 o 
   8  11   3      153.09      126.92     10.87 o 
   9  11   3       29.78       25.87      9.28 o 
 -10  12   3       10.67       13.83      4.97 o 
  -9  12   3       71.06       53.48     11.28 o 
  -8  12   3        3.26        3.79      4.60 o 
  -7  12   3        6.59        6.99      2.63 o 
  -6  12   3        4.01       18.43      7.01 o 
  -5  12   3       25.93       23.11      7.20 o 
  -4  12   3        9.84        9.89      4.98 o 
  -3  12   3       33.18       99.37     12.68 o 
  -2  12   3      260.43      257.50     19.26 o 
  -1  12   3      130.11      148.45     14.45 o 
   0  12   3       56.07       88.80      6.50 o 
   1  12   3      191.25      197.36      8.30 o 
   2  12   3      932.26      923.13     20.12 o 
   3  12   3      193.37      244.43     10.49 o 
   4  12   3       60.22       56.48      9.38 o 
   5  12   3       45.96       39.41      4.51 o 
   6  12   3        0.16       -2.64      3.92 o 
   7  12   3       40.39       45.56      7.39 o 
   8  12   3       88.54       93.75      9.87 o 
 -10  13   3     1008.48     1088.15     52.27 o 
  -9  13   3       48.02       61.49     12.90 o 
  -8  13   3        1.88       -6.16      6.97 o 
  -7  13   3        0.35        3.73      3.83 o 
  -6  13   3      654.49      597.54     34.33 o 
  -5  13   3        4.43        6.29      4.43 o 
  -4  13   3      412.74      385.79     25.94 o 
  -3  13   3       27.73       21.96      6.60 o 
  -2  13   3      155.23      159.60     15.88 o 
  -1  13   3      205.98      182.70     16.62 o 
   0  13   3       91.86       88.43      8.14 o 
   1  13   3        1.01        2.46      2.08 o 
   2  13   3     1165.77     1156.93     28.68 o 
   3  13   3     1469.82     1424.61     32.00 o 
   4  13   3       20.76       20.21      6.48 o 
   5  13   3       79.57       67.28     10.87 o 
   6  13   3        0.23       -1.26      3.01 o 
   7  13   3       28.37       15.64      5.41 o 
   8  13   3        1.58        3.82      5.13 o 
  -9  14   3       56.72       81.16     14.72 o 
  -8  14   3       12.13        2.77      4.61 o 
  -7  14   3       39.42       49.56     10.94 o 
  -6  14   3       43.71       54.46     11.15 o 
  -5  14   3      132.64      128.64     16.06 o 
  -4  14   3      198.71      198.88     19.29 o 
  -3  14   3        0.97        2.33      3.51 o 
  -2  14   3       58.82       49.46      9.55 o 
  -1  14   3      229.36      200.35     18.04 o 
   0  14   3       58.04       50.54      6.47 o 
   1  14   3      106.35      108.31      9.25 o 
   2  14   3        2.90        1.81      2.41 o 
   3  14   3       75.35       74.04      7.79 o 
   4  14   3      599.92      552.31     29.99 o 
   5  14   3       13.93       19.55      6.23 o 
   6  14   3      289.69      283.83     22.23 o 
   7  14   3      122.21      113.18     12.35 o 
   8  14   3       13.91        0.69      3.73 o 
  -9  15   3      237.74      246.80     25.88 o 
  -8  15   3       47.67       56.50     12.34 o 
  -7  15   3       14.84       15.83      7.22 o 
  -6  15   3      118.55       79.66     13.71 o 
  -5  15   3       46.28       51.97     10.69 o 
  -4  15   3        0.67       -2.53      4.98 o 
  -3  15   3       25.45      161.42     17.96 o 
  -2  15   3      207.43      207.13     19.46 o 
  -1  15   3      160.56      164.73     17.06 o 
   0  15   3      104.93      109.84      9.92 o 
   1  15   3        7.14        7.12      3.13 o 
   2  15   3       14.23        9.33      3.64 o 
   3  15   3       22.63       52.32      7.15 o 
   4  15   3      125.50      114.45     14.40 o 
   5  15   3        3.44        2.77      4.28 o 
   6  15   3       38.65       43.07      9.14 o 
   7  15   3        5.61       -0.04      8.02 o 
  -8  16   3       24.67       28.85      9.36 o 
  -7  16   3      125.10      161.64     20.20 o 
  -6  16   3       53.76       45.61     11.17 o 
  -5  16   3       24.19       10.63      5.96 o 
  -4  16   3        4.24       13.20      6.46 o 
  -3  16   3        1.04       15.84      9.86 o 
  -2  16   3      413.10      408.55     28.04 o 
  -1  16   3        6.46        4.09      3.82 o 
   0  16   3       61.08       71.38      8.28 o 
   1  16   3       85.31       68.71      8.14 o 
   2  16   3      136.91      143.94     11.57 o 
   3  16   3        6.55       13.46      4.31 o 
   4  16   3      171.36      152.05     17.22 o 
   5  16   3      198.83      195.29     19.64 o 
   6  16   3        1.13        4.51      4.53 o 
   7  16   3       14.37       10.24      5.63 o 
  -7  17   3       13.08       22.21      8.55 o 
  -6  17   3       96.73       82.70     14.61 o 
  -5  17   3      690.87      685.18     40.29 o 
  -4  17   3        7.51       12.94      6.87 o 
  -3  17   3      135.70      110.62     15.86 o 
  -2  17   3        9.88        6.36      4.74 o 
  -1  17   3      291.49      287.07     24.25 o 
   0  17   3      131.89      153.06     12.38 o 
   1  17   3       42.89       31.59      5.89 o 
   2  17   3        0.21        1.23      3.01 o 
   3  17   3      554.40      525.73     22.94 o 
   4  17   3        2.23        7.34      4.90 o 
   5  17   3        5.92        0.75      3.47 o 
   6  17   3      207.44      220.39     21.75 o 
  -6  18   3       35.04       32.23      9.75 o 
  -5  18   3        0.15      -11.52      7.68 o 
  -4  18   3        5.16       -1.85      6.26 o 
  -3  18   3       66.65       45.12     11.12 o 
  -2  18   3       12.43       24.19      8.46 o 
  -1  18   3       26.93       25.30      7.96 o 
   0  18   3        8.74        7.73      3.07 o 
   1  18   3       25.80       30.31      8.86 o 
   2  18   3       38.29       39.52     12.92 o 
   3  18   3        7.55       10.46      5.87 o 
   4  18   3       51.77       41.11      9.98 o 
   5  18   3      571.93      575.50     35.79 o 
  -5  19   3      184.51      204.50     23.45 o 
  -4  19   3      142.72      161.78     20.25 o 
  -3  19   3      157.47      152.41     19.72 o 
  -2  19   3       19.70       19.01      8.13 o 
  -1  19   3        4.90       10.95      6.39 o 
   0  19   3      306.97      329.62     27.59 o 
   1  19   3       81.17       86.53     27.77 o 
   2  19   3        0.92        4.20      3.19 o 
   3  19   3      102.02      101.68     15.39 o 
   4  19   3       84.34       59.16     12.31 o 
  -3  20   3        5.71       -1.23      5.63 o 
  -2  20   3        0.62        0.11      6.67 o 
  -1  20   3        7.48        7.98      5.31 o 
   0  20   3        1.88        7.79      5.74 o 
   1  20   3        3.95       -1.24      5.97 o 
   2  20   3       75.77       76.03     10.00 o 
   3  20   3       24.59       23.64      8.85 o 
   0  21   3        7.57       23.61      8.76 o 
   1  21   3       12.96        1.08      4.94 o 
 -12   0   4       84.92      125.30     17.67 o 
 -10   0   4     1134.16     1156.77     27.31 o 
  -8   0   4     3829.74     3885.36     45.63 o 
  -6   0   4     1381.83     1524.22     20.12 o 
  -4   0   4     5414.01     5744.28     65.22 o 
  -2   0   4     3235.39     3116.78     22.96 o 
   0   0   4      359.34      310.90     14.04 o 
   2   0   4      263.20      298.44     15.15 o 
   4   0   4      534.64      508.28     23.36 o 
   6   0   4      344.32      332.62      5.59 o 
   8   0   4      272.03      305.29     11.71 o 
  10   0   4        1.76        9.11      6.47 o 
 -12   1   4        0.85       -8.36      5.57 o 
 -11   1   4       14.36        8.35      3.52 o 
 -10   1   4      251.80      234.51      8.78 o 
  -9   1   4       58.51       61.13      3.79 o 
  -8   1   4      421.39      417.74      9.04 o 
  -7   1   4      427.92      430.23      8.91 o 
  -6   1   4       79.22       67.24      2.91 o 
  -5   1   4      139.62      156.62      6.01 o 
  -4   1   4     2774.66     2867.34     45.40 o 
  -3   1   4       91.62       87.74      4.72 o 
  -2   1   4      622.12      570.33      8.29 o 
  -1   1   4       20.98       22.56      1.52 o 
   0   1   4      542.72      517.63      7.18 o 
   1   1   4     1984.09     2036.48     14.55 o 
   2   1   4      102.41      112.79      5.27 o 
   3   1   4      341.12      348.46      9.68 o 
   4   1   4        5.69        8.44      1.91 o 
   5   1   4     1152.40     1241.88     16.18 o 
   6   1   4      387.89      373.59      6.51 o 
   7   1   4      200.06      186.50      3.86 o 
   8   1   4      333.01      313.71     16.97 o 
   9   1   4      246.82      246.51     15.97 o 
  10   1   4       10.48        2.18      6.00 o 
 -12   2   4       86.25       98.63     11.15 o 
 -11   2   4        4.40        4.06      2.42 o 
 -10   2   4        0.55        3.06      1.88 o 
  -9   2   4        0.01        0.32      1.33 o 
  -8   2   4      370.43      357.03     11.53 o 
  -7   2   4       92.75       91.23      5.96 o 
  -6   2   4       28.70       23.88      2.71 o 
  -5   2   4        3.33       -0.19      1.53 o 
  -4   2   4      754.78      803.16     14.92 o 
  -3   2   4      172.82      172.23      7.83 o 
  -2   2   4     1649.43     1685.88     21.30 o 
  -1   2   4      607.89      552.55      9.77 o 
   0   2   4       32.54       29.61      1.50 o 
   1   2   4     2239.39     2376.57     13.21 o 
   2   2   4     1346.84     1381.64     18.34 o 
   3   2   4      536.07      522.15     12.50 o 
   4   2   4      819.30      852.12     22.59 o 
   5   2   4       10.26        5.26      0.86 o 
   6   2   4      220.03      202.02      4.27 o 
   7   2   4       17.42       26.21      2.97 o 
   8   2   4      985.96      980.97     29.97 o 
   9   2   4      378.29      379.11     19.80 o 
  10   2   4        0.30        0.17      2.89 o 
 -12   3   4       15.98       12.64      4.58 o 
 -11   3   4       87.01       79.45      7.06 o 
 -10   3   4        0.28       -3.21      2.14 o 
  -9   3   4       70.44       72.42      5.73 o 
  -8   3   4      527.43      504.70     15.64 o 
  -7   3   4       24.35       21.66      2.93 o 
  -6   3   4       39.43       42.09      7.70 o 
  -5   3   4      608.99      630.96     16.85 o 
  -4   3   4     4566.66     4828.35     89.30 o 
  -3   3   4     1618.19     1729.28     21.46 o 
  -2   3   4      124.55      109.65      3.63 o 
  -1   3   4        4.87        0.98      0.80 o 
   0   3   4      305.29      339.30      6.05 o 
   1   3   4      633.21      642.14      7.50 o 
   2   3   4      287.69      279.85      4.83 o 
   3   3   4      650.79      671.95      6.92 o 
   4   3   4      233.12      206.37      4.06 o 
   5   3   4       83.03       73.15      4.36 o 
   6   3   4      298.37      306.80      5.68 o 
   7   3   4      341.00      321.55      6.28 o 
   8   3   4        1.33        7.28      7.63 o 
   9   3   4        8.13        7.25      4.08 o 
  10   3   4        0.06        2.71      5.97 o 
 -12   4   4      107.15      125.71     15.91 o 
 -11   4   4       17.44       19.88      3.91 o 
 -10   4   4      264.89      270.02     23.67 o 
  -9   4   4     1843.41     1808.61     28.75 o 
  -8   4   4       14.10       11.17      3.05 o 
  -7   4   4      506.93      426.15     25.27 o 
  -6   4   4     1026.04     1043.73     22.33 o 
  -5   4   4      142.89      180.49      6.64 o 
  -4   4   4      384.35      424.15     18.01 o 
  -3   4   4     3755.81     3972.39     59.08 o 
  -2   4   4      631.99      680.87     16.06 o 
  -1   4   4      509.41      562.85     11.33 o 
   0   4   4      462.35      464.62      7.35 o 
   1   4   4      106.80      102.43      3.32 o 
   2   4   4     1673.18     1733.36     12.88 o 
   3   4   4     1357.03     1402.60     12.66 o 
   4   4   4      267.81      297.65      5.74 o 
   5   4   4      476.93      501.22     14.60 o 
   6   4   4      653.74      618.77     11.25 o 
   7   4   4       94.16       96.00      5.24 o 
   8   4   4      424.60      487.57     30.88 o 
   9   4   4      150.56      165.51     19.07 o 
  10   4   4        0.00        0.91      3.65 o 
 -12   5   4        1.54       -1.06      7.38 o 
 -11   5   4      320.99      394.93     18.89 o 
 -10   5   4      179.53      178.67     18.74 o 
  -9   5   4      767.99      794.19     34.71 o 
  -8   5   4      215.76      260.79     58.86 o 
  -7   5   4        7.71        4.56      3.48 o 
  -6   5   4       44.05       49.95      3.24 o 
  -5   5   4       90.98       89.39      5.00 o 
  -4   5   4     1235.39     1240.41     36.41 o 
  -3   5   4      319.32      334.28     17.72 o 
  -2   5   4      282.92      284.42     10.87 o 
  -1   5   4      127.08      115.84      5.28 o 
   0   5   4     1681.32     1788.89     17.18 o 
   1   5   4      988.51      954.32     10.93 o 
   2   5   4       27.16       37.66      1.97 o 
   3   5   4       86.66       75.35      3.36 o 
   4   5   4     2671.16     2749.58     19.34 o 
   5   5   4      807.46      792.45     11.41 o 
   6   5   4     3442.03     3438.99     42.77 o 
   7   5   4      270.82      276.35      8.55 o 
   8   5   4      279.52      279.43     23.86 o 
   9   5   4        3.06       11.98      6.77 o 
  10   5   4      128.84      108.78     16.71 o 
 -11   6   4       24.12       30.32      5.55 o 
 -10   6   4       69.91       65.57      7.93 o 
  -9   6   4       45.57       50.10      6.49 o 
  -8   6   4      979.84     1031.32     33.22 o 
  -7   6   4     1181.46     1171.01     18.27 o 
  -6   6   4      102.18       96.80      4.71 o 
  -5   6   4      149.48      160.14      5.76 o 
  -4   6   4      426.91      421.38     21.95 o 
  -3   6   4       46.47       44.97      7.08 o 
  -2   6   4      445.32      409.69     17.83 o 
  -1   6   4       94.40       96.84      5.13 o 
   0   6   4       18.34       32.52      2.89 o 
   1   6   4       32.21       34.83      2.54 o 
   2   6   4      420.01      426.74      6.96 o 
   3   6   4       57.58       64.98      3.08 o 
   4   6   4      615.17      640.44     10.13 o 
   5   6   4      296.81      290.43      7.60 o 
   6   6   4      196.53      194.92      6.37 o 
   7   6   4      135.15      118.37      8.02 o 
   8   6   4        5.71        1.00      4.04 o 
   9   6   4       12.16       17.18      6.85 o 
  10   6   4       16.62        1.28      5.23 o 
 -11   7   4        1.73        2.87      4.52 o 
 -10   7   4       83.94      105.86     10.17 o 
  -9   7   4      211.45      193.07     12.94 o 
  -8   7   4      651.73      637.62     20.49 o 
  -7   7   4        5.56        5.57      2.21 o 
  -6   7   4      130.77      128.18      5.79 o 
  -5   7   4     1081.29     1166.62     20.71 o 
  -4   7   4      181.00      169.62     14.37 o 
  -3   7   4       40.14       39.32      6.93 o 
  -2   7   4      887.25      936.75     21.46 o 
  -1   7   4      331.37      424.30     11.23 o 
   0   7   4      605.44      602.97     22.55 o 
   1   7   4     3473.79     3683.98     30.71 o 
   2   7   4      240.44      288.30      6.57 o 
   3   7   4      100.51      107.12      3.59 o 
   4   7   4     1119.28     1089.49     16.42 o 
   5   7   4      158.11      132.55      5.55 o 
   6   7   4       34.86       30.38      2.83 o 
   7   7   4        8.31        8.27      4.62 o 
   8   7   4      133.88      143.12     17.84 o 
   9   7   4      131.43      163.34     19.63 o 
 -11   8   4       30.31       47.20      8.77 o 
 -10   8   4        1.52       -5.90      4.76 o 
  -9   8   4        1.26        3.61      3.93 o 
  -8   8   4      269.42      251.42     11.46 o 
  -7   8   4      157.14      148.18      6.65 o 
  -6   8   4      336.07      334.68      9.78 o 
  -5   8   4      205.93      206.41     17.33 o 
  -4   8   4      513.70      591.59     27.63 o 
  -3   8   4      347.28      372.78     21.08 o 
  -2   8   4      347.26      394.53     14.51 o 
  -1   8   4      825.07      850.50     20.46 o 
   0   8   4      603.31      648.36     23.31 o 
   1   8   4      189.31      212.08      6.86 o 
   2   8   4       39.50       39.62      3.01 o 
   3   8   4     1432.92     1436.56     14.50 o 
   4   8   4       36.07       71.20      3.68 o 
   5   8   4        0.00       -0.72      1.29 o 
   6   8   4       47.92       41.58      4.12 o 
   7   8   4      683.59      677.37     24.81 o 
   8   8   4       93.60      105.36     15.57 o 
   9   8   4       59.31       73.98     14.08 o 
 -11   9   4       86.70       94.26     11.04 o 
 -10   9   4      138.37      144.27     23.62 o 
  -9   9   4      256.07      241.78     22.68 o 
  -8   9   4       96.27       80.64      6.54 o 
  -7   9   4      556.61      554.39     13.30 o 
  -6   9   4      120.98      130.96      7.92 o 
  -5   9   4      124.25      117.36     13.48 o 
  -4   9   4      281.43      261.78     11.06 o 
  -3   9   4       33.98       33.20      4.75 o 
  -2   9   4      311.60      287.32     10.67 o 
  -1   9   4       41.24       43.79      4.99 o 
   0   9   4       88.89      104.52     10.62 o 
   1   9   4       50.91       53.57      4.36 o 
   2   9   4      101.89      107.33      7.39 o 
   3   9   4      252.09      268.92      7.97 o 
   4   9   4     1250.84     1226.02     17.81 o 
   5   9   4     1029.73     1042.13     20.50 o 
   6   9   4      170.35      160.90     10.89 o 
   7   9   4      159.14      168.88     11.06 o 
   8   9   4        0.73        1.08      3.63 o 
   9   9   4      259.81      294.52     27.17 o 
 -11  10   4        3.01        0.76      3.38 o 
 -10  10   4        0.03       -4.44      3.50 o 
  -9  10   4      853.60      788.47     41.67 o 
  -8  10   4        0.21       -1.24      1.86 o 
  -6  10   4      484.33      472.59     15.84 o 
  -5  10   4      344.05      336.16     23.31 o 
  -4  10   4        6.81        5.61      3.33 o 
  -3  10   4      643.10      669.91     17.50 o 
  -2  10   4     1478.75     1627.20     28.40 o 
  -1  10   4       77.11       70.13      5.41 o 
   0  10   4      294.14      320.79     20.47 o 
   1  10   4       51.18       46.13      4.18 o 
   2  10   4      120.30      139.00      7.15 o 
   3  10   4      199.36      195.28      8.51 o 
   4  10   4        2.14        0.55      1.36 o 
   5  10   4      354.82      365.18     12.00 o 
   6  10   4      121.87      107.05      7.16 o 
   7  10   4        7.43        6.19      2.26 o 
   8  10   4       39.91       56.40     11.63 o 
 -10  11   4      272.44      296.51     27.12 o 
  -9  11   4       25.14       27.42      9.42 o 
  -8  11   4      585.30      560.91     18.12 o 
  -7  11   4        2.41        7.60      5.67 o 
  -6  11   4     1045.65     1010.40     42.73 o 
  -5  11   4       74.54       61.28     10.43 o 
  -4  11   4        4.97        8.15      4.53 o 
  -3  11   4      136.84      131.52     14.16 o 
  -2  11   4        5.66        2.59      3.59 o 
  -1  11   4        2.65        3.66      1.51 o 
   0  11   4      398.00      430.05     21.34 o 
   1  11   4      215.59      204.78      7.97 o 
   2  11   4       74.31       81.59      5.04 o 
   3  11   4      294.73      316.09      9.81 o 
   4  11   4        8.86        6.43      2.15 o 
   5  11   4      918.16      892.44     14.42 o 
   6  11   4       24.43       23.51      4.85 o 
   7  11   4        2.42        4.08      5.66 o 
   8  11   4      204.99      251.63     25.12 o 
 -10  12   4        9.13       -1.98      4.93 o 
  -9  12   4       49.25       53.70     11.72 o 
  -8  12   4      298.52      286.21     25.43 o 
  -7  12   4        2.04        5.23      5.59 o 
  -6  12   4        1.08       -1.05      4.72 o 
  -5  12   4      195.41      183.46     18.35 o 
  -4  12   4       97.80      103.86     13.50 o 
  -3  12   4        6.96        8.08      4.85 o 
  -2  12   4       30.76       38.79      7.75 o 
  -1  12   4      169.39      165.47     15.42 o 
   0  12   4       29.41       61.09      9.62 o 
   1  12   4       40.01       41.98      4.53 o 
   2  12   4       58.30       60.35      5.24 o 
   3  12   4      381.88      391.82     13.12 o 
   4  12   4      351.70      374.07     12.38 o 
   5  12   4      153.61      160.19     14.94 o 
   6  12   4       13.91        8.88      3.21 o 
   7  12   4      348.19      371.82     18.29 o 
   8  12   4        8.59        6.33      5.24 o 
 -10  13   4      371.20      380.13     31.56 o 
  -9  13   4        4.16        5.10      5.24 o 
  -8  13   4       56.84       58.93     12.53 o 
  -7  13   4       76.70       61.27     12.36 o 
  -6  13   4       65.41       53.68     11.21 o 
  -5  13   4      521.95      515.47     31.54 o 
  -4  13   4      142.90      132.63     15.78 o 
  -3  13   4       38.28       33.89      8.01 o 
  -2  13   4      252.86      257.88     20.68 o 
  -1  13   4        1.77        9.09      4.20 o 
   0  13   4       13.31       13.61      4.86 o 
   1  13   4        3.97        1.89      2.31 o 
   2  13   4      122.71      126.20      9.55 o 
   3  13   4      286.52      287.23     14.36 o 
   4  13   4      346.66      341.20     14.96 o 
   5  13   4      597.19      606.57     30.13 o 
   6  13   4      133.20      157.43     12.11 o 
   7  13   4      122.87      122.92     10.98 o 
  -9  14   4       70.30       59.93     12.96 o 
  -8  14   4       74.91       94.06     15.37 o 
  -7  14   4       54.51       54.18     11.57 o 
  -6  14   4        0.70        4.79      4.98 o 
  -5  14   4       73.44       62.30     11.60 o 
  -4  14   4       59.46       54.53     10.52 o 
  -3  14   4      136.56      156.78     17.08 o 
  -2  14   4        0.10       -2.15      4.82 o 
  -1  14   4      279.77      324.17     23.24 o 
   0  14   4       54.07       87.15     12.14 o 
   1  14   4       17.13       20.58      5.22 o 
   2  14   4        4.35        3.32      4.01 o 
   3  14   4       34.04       28.00      4.64 o 
   4  14   4       13.69       19.14      6.12 o 
   5  14   4        1.51        2.95      3.59 o 
   6  14   4       11.82        9.83      3.98 o 
   7  14   4        4.22        7.19      2.82 o 
  -8  15   4       26.17       27.91      9.86 o 
  -7  15   4        7.71        6.50      5.23 o 
  -6  15   4      126.02      115.47     16.30 o 
  -5  15   4      429.78      488.07     32.47 o 
  -4  15   4       76.00       65.91     11.75 o 
  -3  15   4      216.91      217.99     20.96 o 
  -2  15   4      336.97      343.88     25.43 o 
  -1  15   4       46.36       42.62      8.87 o 
   0  15   4        4.33        3.38      4.68 o 
   1  15   4      134.93      134.58     15.13 o 
   2  15   4      273.99      277.75     15.31 o 
   3  15   4      140.55      113.29      9.96 o 
   4  15   4      154.31      153.45     16.56 o 
   5  15   4      343.12      293.79     22.87 o 
   6  15   4        0.42        0.32      2.89 o 
   7  15   4       35.64       40.86      9.10 o 
  -8  16   4        6.28       13.09      7.68 o 
  -7  16   4      120.87      103.58     16.51 o 
  -6  16   4        0.75        3.43      6.39 o 
  -5  16   4     1518.46     1581.88     60.24 o 
  -4  16   4        4.73       22.20      8.75 o 
  -3  16   4        7.83        8.67      5.01 o 
  -2  16   4        9.12        6.69      4.99 o 
  -1  16   4       96.12       88.22     13.39 o 
   0  16   4       44.24       73.76     12.01 o 
   1  16   4        6.21       -4.62      3.38 o 
   2  16   4        1.29       -4.20      7.05 o 
   3  16   4       57.19       59.36      7.55 o 
   4  16   4       19.94       33.22      8.29 o 
   5  16   4        1.93        6.71      5.50 o 
   6  16   4       62.37       87.85     10.04 o 
  -7  17   4      142.82      159.24     21.02 o 
  -6  17   4      237.39      236.24     24.76 o 
  -5  17   4        2.84        2.18      5.19 o 
  -4  17   4       22.28       16.12      6.89 o 
  -3  17   4       21.00        6.87      6.40 o 
  -2  17   4        0.05       -4.27      4.65 o 
  -1  17   4      122.81      128.00     16.87 o 
   0  17   4        0.23        2.24      3.73 o 
   1  17   4       72.15       64.80      8.15 o 
   2  17   4      129.39      107.68     10.59 o 
   3  17   4       29.97       28.31      5.85 o 
   4  17   4      159.77      183.89     19.65 o 
   5  17   4       31.80       26.18      7.90 o 
   6  17   4      174.51      171.34     19.00 o 
  -6  18   4       86.56       77.25     14.99 o 
  -5  18   4        2.13        4.85      5.51 o 
  -4  18   4        0.44        1.45      3.77 o 
  -3  18   4        9.16       11.56      6.80 o 
  -2  18   4      207.96      185.88     20.69 o 
  -1  18   4       52.89       48.04     10.87 o 
   0  18   4       36.44       29.76      8.16 o 
   1  18   4       17.45       23.17      8.02 o 
   2  18   4      142.26      130.67     12.13 o 
   3  18   4       16.51       13.08      4.09 o 
   4  18   4      245.21      255.83     23.77 o 
   5  18   4      107.46       78.20     13.40 o 
  -4  19   4       30.19       44.52     12.73 o 
  -3  19   4      155.09      120.82     17.51 o 
  -2  19   4       82.77      110.50     16.68 o 
  -1  19   4      130.42      143.03     18.67 o 
   0  19   4       55.12       52.33     11.06 o 
   1  19   4      101.74      120.91     16.70 o 
   2  19   4       77.64       95.61     17.16 o 
   3  19   4       34.64       32.42      9.32 o 
   4  19   4      137.10      123.81     17.45 o 
  -3  20   4       11.14       16.76      8.10 o 
  -2  20   4       12.00       16.71      7.60 o 
  -1  20   4      160.99      198.51     22.65 o 
   0  20   4       41.12       46.16     11.09 o 
   1  20   4        0.42       -6.63      5.66 o 
   2  20   4        0.51       -3.67      4.02 o 
 -11   0   5        0.75        0.43      4.48 o 
  -9   0   5        0.90        0.63      1.41 o 
  -7   0   5       63.80       58.08      3.79 o 
  -5   0   5     2180.12     2206.83     91.76 o 
  -3   0   5    14531.54    15350.88    111.78 o 
  -1   0   5      292.51      283.80     11.68 o 
   1   0   5       51.86       63.27      2.94 o 
   3   0   5     2097.76     2239.84     48.12 o 
   5   0   5      293.53      295.77     20.44 o 
   7   0   5      456.30      433.77     15.56 o 
   9   0   5       36.13       34.59      9.87 o 
 -12   1   5       96.26       96.33     18.56 o 
 -11   1   5       24.56       18.54      8.51 o 
 -10   1   5       13.19       13.33      2.75 o 
  -9   1   5        0.48        1.47      1.37 o 
  -8   1   5      530.24      539.05      9.55 o 
  -7   1   5        2.98        5.06      1.29 o 
  -6   1   5      160.44      162.82      6.15 o 
  -5   1   5      433.56      505.23     16.52 o 
  -4   1   5        3.32        5.21      1.61 o 
  -3   1   5      299.23      268.68      7.94 o 
  -2   1   5      252.75      232.83      5.34 o 
  -1   1   5      403.23      435.13      9.12 o 
   0   1   5        9.26        8.15      1.10 o 
   1   1   5      427.62      492.05      7.01 o 
   2   1   5      268.91      319.23      7.52 o 
   3   1   5      853.41      890.44     16.81 o 
   4   1   5        2.12        1.84      1.33 o 
   5   1   5      467.49      451.39     13.02 o 
   6   1   5        1.17        0.39      1.75 o 
   7   1   5      206.14      202.42     10.25 o 
   8   1   5       21.87       15.73      8.42 o 
   9   1   5       81.07      105.43     11.02 o 
  10   1   5       37.92       39.87      7.33 o 
 -12   2   5        0.16       -0.47      3.94 o 
 -11   2   5       34.57       24.09      5.75 o 
 -10   2   5        4.25        1.14      1.75 o 
  -9   2   5      133.61      138.59      6.75 o 
  -8   2   5     1568.56     1542.23     23.51 o 
  -7   2   5     1587.05     1610.91     22.44 o 
  -6   2   5      458.83      479.22     17.27 o 
  -5   2   5       47.39       37.27      3.75 o 
  -4   2   5       48.57       50.29      4.19 o 
  -3   2   5      107.02       97.62      5.50 o 
  -2   2   5      139.79      135.82      4.86 o 
  -1   2   5     2069.52     2094.45     22.99 o 
   0   2   5      149.51      166.17      4.25 o 
   1   2   5       18.42       24.68      1.88 o 
   2   2   5      460.37      484.24      5.45 o 
   3   2   5     1061.29     1072.99     16.24 o 
   4   2   5       95.54       84.18      4.86 o 
   5   2   5      271.10      262.39      9.73 o 
   6   2   5     1917.62     1848.48     25.98 o 
   7   2   5      358.32      378.49     18.46 o 
   8   2   5       51.59       52.30     15.64 o 
   9   2   5      155.93      162.07     13.64 o 
 -12   3   5        2.71        3.70      6.50 o 
 -11   3   5        0.77        1.77      2.68 o 
 -10   3   5        0.13        1.36      3.25 o 
  -9   3   5       22.66       24.55      5.03 o 
  -8   3   5      698.87      701.24     16.55 o 
  -7   3   5      701.37      663.21     21.59 o 
  -6   3   5        9.43        6.45      2.54 o 
  -5   3   5      470.48      442.98     12.58 o 
  -4   3   5      325.86      295.74     10.03 o 
  -3   3   5      303.30      275.24      8.00 o 
  -2   3   5     2496.43     2607.45     21.73 o 
  -1   3   5       10.86       16.17      2.45 o 
   0   3   5     2295.24     2384.79     30.13 o 
   1   3   5     1984.97     2169.45     13.90 o 
   2   3   5     4244.25     4469.51     23.08 o 
   3   3   5        2.53        0.92      0.78 o 
   4   3   5       28.21       39.44      3.48 o 
   5   3   5     2595.10     2549.25     42.78 o 
   6   3   5        1.59        0.02      2.83 o 
   7   3   5       97.63      100.26     17.41 o 
   8   3   5        0.68       -2.07      3.93 o 
   9   3   5      132.99      136.65     18.10 o 
 -12   4   5        5.23        4.36      5.55 o 
 -11   4   5       13.50       12.64      4.83 o 
 -10   4   5        8.70        4.60      2.49 o 
  -9   4   5        0.06        1.03      2.06 o 
  -8   4   5        3.04        0.71      3.06 o 
  -7   4   5     2405.07     2442.07     41.94 o 
  -6   4   5       69.41       44.79     12.94 o 
  -5   4   5      115.16      124.49      6.84 o 
  -4   4   5     1958.85     2094.03     26.94 o 
  -3   4   5       60.92       74.35      6.22 o 
  -2   4   5      193.61      210.86      6.03 o 
  -1   4   5      150.07      169.63      5.46 o 
   0   4   5        0.58        0.46      0.64 o 
   1   4   5      587.98      634.60      8.12 o 
   2   4   5      945.75     1035.66     10.93 o 
   3   4   5        0.55        1.11      0.74 o 
   4   4   5      522.57      533.82     10.44 o 
   5   4   5      196.94      202.64      9.54 o 
   6   4   5      516.52      510.07     11.57 o 
   7   4   5      140.26      126.36     15.88 o 
   8   4   5       56.03       59.21     11.31 o 
   9   4   5        8.64        9.14      5.54 o 
 -12   5   5       43.00       51.73      8.16 o 
 -11   5   5       24.79       28.84      8.89 o 
 -10   5   5       73.99       82.06      8.20 o 
  -9   5   5      316.85      338.66     15.66 o 
  -8   5   5        0.18        2.05      2.92 o 
  -7   5   5       44.83       54.60     10.00 o 
  -6   5   5        2.22        2.28      2.31 o 
  -5   5   5      850.42      436.76    423.70 o 
  -4   5   5      412.87      397.05     21.51 o 
  -3   5   5     1218.11     1335.85     36.82 o 
  -2   5   5        1.33        3.05      0.98 o 
  -1   5   5      564.17      602.16     10.72 o 
   0   5   5      236.31      249.86      6.06 o 
   1   5   5      213.31      215.70      5.08 o 
   2   5   5        0.94        1.55      0.77 o 
   3   5   5      349.84      355.13      8.38 o 
   4   5   5        3.22        1.39      1.11 o 
   5   5   5        5.42       10.56      1.32 o 
   6   5   5      173.30      166.24      9.64 o 
   7   5   5        0.93        7.88      5.91 o 
   8   5   5      214.39      196.83     20.63 o 
   9   5   5        0.75        3.84      5.41 o 
 -11   6   5      203.95      230.01     23.91 o 
 -10   6   5        7.54       13.36      3.46 o 
  -9   6   5        5.44        5.87      2.59 o 
  -8   6   5       88.27       76.02     12.16 o 
  -7   6   5     3288.00      659.46   1616.68 o 
  -6   6   5      127.96      116.52     11.60 o 
  -5   6   5     1025.18      982.48     25.28 o 
  -4   6   5       24.14       49.87      8.02 o 
  -3   6   5      243.91      311.49     18.44 o 
  -2   6   5      561.41      228.60    303.15 o 
  -1   6   5      151.60      152.60      5.89 o 
   0   6   5      472.13      558.24      9.54 o 
   1   6   5      236.58      273.27      6.08 o 
   2   6   5        8.61        3.53      1.26 o 
   3   6   5      139.84      134.23      5.26 o 
   4   6   5      749.76      762.66     11.39 o 
   5   6   5     1635.47     1596.98     16.37 o 
   6   6   5       30.16       32.95      2.90 o 
   7   6   5      347.86      368.44     27.13 o 
   8   6   5      217.90      204.91     21.50 o 
   9   6   5        1.77        1.58      5.15 o 
 -11   7   5       24.23       17.93      7.81 o 
 -10   7   5      121.05      125.09     10.78 o 
  -9   7   5      105.87       84.57     13.62 o 
  -8   7   5       96.57       85.51     13.03 o 
  -7   7   5      241.89      220.30      8.01 o 
  -6   7   5      553.57      522.35     11.62 o 
  -5   7   5       51.01       57.45      3.98 o 
  -4   7   5        9.91       10.07      3.05 o 
  -3   7   5      440.11      445.60     22.80 o 
  -2   7   5       12.69        7.62      2.09 o 
  -1   7   5       56.84       59.28      5.38 o 
   0   7   5       23.04       29.19      2.69 o 
   1   7   5      968.45     1000.73     13.19 o 
   2   7   5      499.73      502.03      8.59 o 
   3   7   5       15.00       19.96      2.03 o 
   4   7   5       17.73       18.81      2.14 o 
   5   7   5      471.11      425.52     14.40 o 
   6   7   5     2013.92     1987.50     20.20 o 
   7   7   5       35.11       54.89     11.06 o 
   8   7   5      264.79      228.84     22.87 o 
   9   7   5      247.83      312.18     27.98 o 
 -11   8   5        9.96       18.60      6.77 o 
 -10   8   5       22.44       17.71      4.66 o 
  -9   8   5      192.69      217.72     21.82 o 
  -8   8   5      422.05       71.92    202.28 o 
  -7   8   5      281.02      270.28      9.75 o 
  -6   8   5       49.37       42.27      3.84 o 
  -5   8   5      107.73      133.06     14.22 o 
  -4   8   5      427.23      459.04     17.88 o 
  -3   8   5       47.77       48.40      4.62 o 
  -2   8   5      200.22      148.27      9.26 o 
  -1   8   5      524.80      482.54     24.93 o 
   0   8   5      127.84      129.77      8.01 o 
   1   8   5       85.50      102.62      5.73 o 
   2   8   5     2127.68     2161.14     18.83 o 
   3   8   5      362.15      359.32      7.37 o 
   4   8   5      373.70      364.75      9.35 o 
   5   8   5      226.57      226.21      7.39 o 
   6   8   5      649.93      661.31     19.66 o 
   7   8   5      639.25      605.19     35.78 o 
   8   8   5       19.14       31.15      9.42 o 
 -11   9   5      350.52      430.21     21.69 o 
 -10   9   5      480.98      518.61     23.13 o 
  -9   9   5      322.46      343.81     27.74 o 
  -8   9   5       31.05       31.62      8.42 o 
  -7   9   5      282.70      299.51     16.63 o 
  -6   9   5       13.38       14.86      5.83 o 
  -5   9   5      107.24      121.68     14.15 o 
  -4   9   5      698.21      724.08     32.56 o 
  -3   9   5       26.10       30.68      4.64 o 
  -2   9   5      205.94      223.52      9.67 o 
  -1   9   5      106.31      106.74      7.88 o 
   0   9   5      159.12      165.54      9.52 o 
   1   9   5        0.10       -1.52      2.15 o 
   2   9   5       76.79       68.81      4.89 o 
   3   9   5       18.48       17.07      2.79 o 
   4   9   5     1954.94     1946.72     22.55 o 
   5   9   5      251.23      256.89     10.04 o 
   6   9   5      306.74      308.21     26.71 o 
   7   9   5       90.38       57.48     11.78 o 
   8   9   5       76.28      103.66     16.25 o 
 -10  10   5      323.49      358.94     30.09 o 
  -9  10   5      737.20      836.74     44.03 o 
  -8  10   5      287.70      330.46     26.72 o 
  -7  10   5       74.24       73.73      6.06 o 
  -6  10   5     1575.74     1581.80     65.86 o 
  -5  10   5      449.49      459.41     27.78 o 
  -4  10   5        0.02       -0.30      3.38 o 
  -3  10   5       30.40       48.45      8.56 o 
  -2  10   5      185.55      194.47      9.41 o 
  -1  10   5      126.10      137.26      7.69 o 
   0  10   5      134.46      149.29      7.81 o 
   1  10   5      165.13      179.48     10.19 o 
   2  10   5      641.32      681.62     13.80 o 
   3  10   5      476.49      480.71     10.50 o 
   4  10   5      571.66      542.95     16.63 o 
   5  10   5      194.17      192.61      9.24 o 
   6  10   5      336.33      342.35     15.67 o 
   7  10   5        1.78        6.89      5.78 o 
   8  10   5        0.06        9.59      6.60 o 
 -10  11   5        5.39        4.38      5.56 o 
  -9  11   5       28.95       23.54      7.94 o 
  -8  11   5       95.81       94.07     14.59 o 
  -7  11   5        1.49        3.76      4.38 o 
  -6  11   5      532.85      532.62     31.87 o 
  -5  11   5       49.30       59.40     10.62 o 
  -4  11   5      188.93      190.38     17.89 o 
  -3  11   5       23.43       26.34      6.63 o 
  -2  11   5       33.16       37.23      7.71 o 
  -1  11   5        1.40       -0.17      1.72 o 
   0  11   5        0.00        0.36      1.35 o 
   1  11   5        0.25       -0.67      1.87 o 
   2  11   5      179.79      182.44      7.53 o 
   3  11   5       32.51       26.58      2.65 o 
   4  11   5       16.12       19.44      2.38 o 
   5  11   5        4.50        3.10      5.46 o 
   6  11   5       16.47       10.60      8.56 o 
   7  11   5      754.84      871.06     45.27 o 
 -10  12   5      108.64      135.11     19.35 o 
  -9  12   5      194.34      166.71     20.79 o 
  -8  12   5      364.53      337.57     27.95 o 
  -7  12   5        0.89       -0.23      3.11 o 
  -6  12   5     1109.08     1063.89     46.00 o 
  -5  12   5      289.19      290.57     23.34 o 
  -4  12   5       38.71       34.97      8.31 o 
  -3  12   5      571.84      531.77     29.70 o 
  -2  12   5        9.88       10.34      4.63 o 
  -1  12   5      254.07      248.13     19.24 o 
   0  12   5       71.27       84.00     11.10 o 
   1  12   5      103.33      104.11     11.97 o 
   2  12   5        7.04        5.76      1.84 o 
   3  12   5      920.66      906.57     17.18 o 
   4  12   5       20.07       18.26      2.76 o 
   5  12   5        7.70        5.39      2.74 o 
   6  12   5        0.08       -4.59      3.06 o 
   7  12   5      199.94      183.17     21.64 o 
  -9  13   5       20.12       22.31      7.72 o 
  -8  13   5      174.97      116.52     17.36 o 
  -7  13   5      469.80      488.04     33.11 o 
  -6  13   5       12.51        8.41      5.85 o 
  -5  13   5      208.06      212.90     20.93 o 
  -4  13   5       23.19       27.06      7.03 o 
  -3  13   5      551.04      546.57     31.10 o 
  -2  13   5       48.18       42.00      9.07 o 
  -1  13   5       21.48       10.27      4.83 o 
   0  13   5        1.63        4.42      3.74 o 
   1  13   5       53.35       52.19      9.12 o 
   2  13   5       13.23       12.34      3.31 o 
   3  13   5      666.15      658.76     17.60 o 
   4  13   5       81.28       72.62     10.44 o 
   5  13   5      229.13      201.05     13.41 o 
   6  13   5        8.52        2.54      2.28 o 
   7  13   5       21.20       26.15      9.73 o 
  -9  14   5      215.42      194.96     22.98 o 
  -8  14   5        4.08        6.33      5.45 o 
  -7  14   5        6.07        3.77      5.01 o 
  -6  14   5      353.30      358.30     28.53 o 
  -5  14   5       38.22       47.41     10.88 o 
  -4  14   5       22.19       17.00      7.17 o 
  -3  14   5      170.32      159.55     17.49 o 
  -2  14   5       18.09       28.80      7.42 o 
  -1  14   5        9.48        8.63      4.34 o 
   0  14   5      125.88      118.86     14.25 o 
   1  14   5      414.92      409.85     25.61 o 
   2  14   5       29.42       23.31      4.51 o 
   3  14   5      641.69      634.99     40.96 o 
   4  14   5      134.23      142.47     15.20 o 
   5  14   5       10.09       13.15      4.50 o 
   6  14   5      219.74      205.24     14.25 o 
  -8  15   5       33.08       31.47     10.20 o 
  -7  15   5        0.10        0.90      5.26 o 
  -6  15   5        7.40        2.22      4.51 o 
  -5  15   5      112.63      135.12     17.63 o 
  -4  15   5      207.13      214.24     21.35 o 
  -3  15   5       26.76       27.02      8.29 o 
  -2  15   5       29.82       41.17      9.37 o 
  -1  15   5      169.90      186.58     18.67 o 
   0  15   5       47.62       33.94      8.21 o 
   1  15   5       49.48       34.54      8.43 o 
   2  15   5      117.24      139.08     10.99 o 
   3  15   5       82.59       59.11      7.24 o 
   4  15   5        0.82        0.96      3.27 o 
   5  15   5       73.61       76.45      9.08 o 
   6  15   5        2.18       46.04     40.28 o 
  -7  16   5       11.11        0.92      3.72 o 
  -6  16   5       22.46       21.06      7.98 o 
  -5  16   5      188.46      229.79     23.52 o 
  -4  16   5      428.39      392.27     29.94 o 
  -3  16   5       69.74       53.88     11.07 o 
  -2  16   5      159.32      160.03     18.36 o 
  -1  16   5       63.40       51.29     10.19 o 
   0  16   5        4.07        7.67      5.12 o 
   1  16   5        0.10        0.50      2.75 o 
   2  16   5       90.32      112.82     14.55 o 
   3  16   5      164.11      150.82     27.83 o 
   4  16   5       42.04       35.94      8.64 o 
   5  16   5      180.68      202.42     14.94 o 
  -6  17   5       23.68       22.06      7.06 o 
  -5  17   5      284.89      351.79     29.74 o 
  -4  17   5      212.78      213.34     22.94 o 
  -3  17   5      137.61      126.10     17.39 o 
  -2  17   5       71.92       77.89     13.31 o 
  -1  17   5        0.79        5.42      5.78 o 
   0  17   5       51.15       49.52     10.63 o 
   1  17   5        2.37       -2.75      5.07 o 
   2  17   5       19.05       20.49      6.97 o 
   3  17   5        0.09       -7.11      4.74 o 
   4  17   5        1.84        5.88      4.27 o 
   5  17   5       25.90       37.69      9.30 o 
  -5  18   5      247.68      309.40     28.75 o 
  -4  18   5       43.06       27.21      8.55 o 
  -3  18   5      123.25      125.44     17.44 o 
  -2  18   5      160.46      151.02     19.17 o 
  -1  18   5        3.40       -6.35      5.06 o 
   0  18   5       50.07       71.35     12.79 o 
   1  18   5       46.10       59.59     11.87 o 
   2  18   5      364.14      307.65     25.76 o 
   3  18   5       39.89       42.02      6.85 o 
   4  18   5      101.00      102.52     15.29 o 
  -4  19   5        0.26       -3.28      5.46 o 
  -3  19   5        5.80       -0.67      3.67 o 
  -2  19   5       19.21       18.62      7.90 o 
  -1  19   5       17.89       10.86      6.91 o 
   0  19   5        8.61       10.85      5.76 o 
   1  19   5       91.59       99.23     15.66 o 
   2  19   5        0.51       -1.67      6.15 o 
  -2  20   5       45.11       29.68      9.85 o 
  -1  20   5        0.33       -9.21      6.18 o 
   0  20   5      273.96      288.82     26.97 o 
   1  20   5        3.41       10.46      6.13 o 
 -12   0   6      166.32      225.95     24.61 o 
 -10   0   6       48.63       30.09      9.02 o 
  -8   0   6     1770.45     1795.48     21.83 o 
  -6   0   6      492.13      475.29     33.48 o 
  -4   0   6      352.83      367.82      8.63 o 
  -2   0   6     1165.44     1295.14     24.62 o 
   0   0   6      151.42      192.30      5.94 o 
   2   0   6     3939.59     4360.21     59.08 o 
   4   0   6       15.73       14.10      3.33 o 
   6   0   6       92.35      137.51      9.66 o 
   8   0   6        0.96       -0.70      4.80 o 
 -12   1   6       42.40       34.45      8.40 o 
 -11   1   6      106.13      103.38     11.67 o 
 -10   1   6       14.26       10.54      7.35 o 
  -9   1   6        0.03        0.23      1.18 o 
  -8   1   6      202.27      198.30      7.01 o 
  -7   1   6       12.88       14.44      2.07 o 
  -6   1   6       18.59       17.91      2.01 o 
  -5   1   6        3.94        0.79      2.05 o 
  -4   1   6        8.38       10.11      2.77 o 
  -3   1   6      328.23      348.44      6.59 o 
  -2   1   6     1004.95     1080.07     14.08 o 
  -1   1   6       25.38       32.14      2.31 o 
   0   1   6       57.15       64.15      2.89 o 
   1   1   6     1043.32     1129.78     11.65 o 
   2   1   6       14.10        8.93      1.65 o 
   3   1   6      703.53      706.73     12.85 o 
   4   1   6       10.42       14.99      2.85 o 
   5   1   6      546.71      546.85     15.40 o 
   6   1   6      179.34      164.08      8.71 o 
   7   1   6        0.15       -1.56      1.91 o 
   8   1   6       12.08        2.11     13.19 o 
   9   1   6       70.02       88.06     10.66 o 
 -12   2   6       47.53       48.70      8.55 o 
 -11   2   6       79.76       91.76     11.03 o 
 -10   2   6       25.34       26.61     11.23 o 
  -9   2   6       93.82       98.15      6.34 o 
  -8   2   6      377.60      372.99     11.13 o 
  -7   2   6      294.33      275.53      9.95 o 
  -6   2   6     1011.58     1017.00     26.42 o 
  -5   2   6       71.44       65.53      6.53 o 
  -4   2   6      120.08      111.05      8.08 o 
  -3   2   6     1695.10     1798.52     30.49 o 
  -2   2   6      171.10      216.10      5.89 o 
  -1   2   6      189.71      196.03      5.18 o 
   0   2   6      764.55      781.44     12.76 o 
   1   2   6     1490.33     1577.68     13.02 o 
   2   2   6        1.34        1.40      0.50 o 
   3   2   6      178.34      181.84      6.58 o 
   4   2   6      613.47      599.22     15.46 o 
   5   2   6     1379.39     1382.38     24.18 o 
   6   2   6        0.31        2.00      2.59 o 
   7   2   6       15.92       21.76      5.38 o 
   8   2   6       11.45       11.62      4.71 o 
   9   2   6       26.63       46.72     11.37 o 
 -12   3   6       29.81       45.62      8.16 o 
 -11   3   6       11.38        7.57      4.01 o 
 -10   3   6       31.19       31.18     10.52 o 
  -9   3   6      201.88      220.38     31.29 o 
  -8   3   6     1072.82     1083.59     23.46 o 
  -7   3   6     2281.88     2226.23     43.68 o 
  -6   3   6        6.40        8.20      2.98 o 
  -5   3   6       19.72       23.19      8.48 o 
  -4   3   6      172.78      137.02     11.44 o 
  -3   3   6       41.10       36.50      2.86 o 
  -2   3   6      707.70      770.02     13.22 o 
  -1   3   6       27.66       28.11      2.39 o 
   0   3   6        8.12       14.03      1.93 o 
   1   3   6      645.32      607.71      9.03 o 
   2   3   6      506.82      520.33      7.38 o 
   3   3   6      174.89      173.00      8.08 o 
   4   3   6        4.77        4.01      2.05 o 
   5   3   6        2.20        2.52      4.28 o 
   6   3   6      291.05      301.96     23.46 o 
   7   3   6       21.10       16.58      6.95 o 
   8   3   6        0.01        0.77      5.41 o 
   9   3   6        1.42       11.02      6.86 o 
 -12   4   6        0.14       -2.44      3.09 o 
 -11   4   6       30.95       30.90      6.33 o 
 -10   4   6      326.24      324.73     15.02 o 
  -9   4   6      346.71      357.67     15.10 o 
  -8   4   6        9.44        7.49      3.43 o 
  -7   4   6      100.11       88.60     12.56 o 
  -6   4   6       39.57       26.12      4.89 o 
  -5   4   6      282.15      304.19     14.27 o 
  -4   4   6      324.30      359.15     14.83 o 
  -3   4   6        0.09        1.12      0.85 o 
  -2   4   6      928.66      963.05     15.44 o 
  -1   4   6      106.87      113.21      4.30 o 
   0   4   6      456.56      418.63      7.33 o 
   1   4   6      248.01      256.45      5.44 o 
   2   4   6      645.14      662.30      8.45 o 
   3   4   6      657.02      730.12     25.26 o 
   4   4   6       29.98       40.44      8.26 o 
   5   4   6       89.65       79.78     11.59 o 
   6   4   6      466.70      488.16     29.96 o 
   7   4   6      315.85      307.26     25.16 o 
   8   4   6       16.40       28.07      8.90 o 
   9   4   6      370.69      402.69     31.86 o 
 -11   5   6       49.45       78.96     14.72 o 
 -10   5   6      112.41      116.79     11.93 o 
  -9   5   6      425.94      427.10     17.29 o 
  -8   5   6      431.39      396.36     27.54 o 
  -7   5   6        3.24        3.84      3.78 o 
  -6   5   6     2257.14     2266.18     59.49 o 
  -5   5   6      753.81      752.82     32.60 o 
  -4   5   6      878.00      942.75     24.44 o 
  -3   5   6      429.96      452.91      9.95 o 
  -2   5   6      178.75      183.06      6.97 o 
  -1   5   6      345.72      379.78      9.03 o 
   0   5   6       29.79       34.69      2.29 o 
   1   5   6      557.40      575.59      8.64 o 
   2   5   6      189.40      213.15      5.36 o 
   3   5   6     1520.81     1538.10     20.76 o 
   4   5   6       44.21       38.77      2.42 o 
   5   5   6       50.95       53.16     10.27 o 
   6   5   6       19.68       21.18      6.93 o 
   7   5   6      249.64      291.97     24.92 o 
   8   5   6       17.73        7.88      6.82 o 
 -11   6   6        3.14       23.10      9.31 o 
 -10   6   6      239.60      269.19     14.90 o 
  -9   6   6        0.37        1.37      3.48 o 
  -8   6   6      354.61      362.76     26.71 o 
  -7   6   6      273.36      250.23     21.22 o 
  -6   6   6        0.05        6.92      5.87 o 
  -5   6   6      709.51      679.60     31.48 o 
  -4   6   6      106.05      113.91      4.34 o 
  -3   6   6      211.71      208.64      8.36 o 
  -2   6   6      109.24      124.07      6.57 o 
  -1   6   6       34.03       42.49      3.23 o 
   0   6   6      753.00      765.33     11.67 o 
   1   6   6      369.68      406.26      7.70 o 
   2   6   6        0.07        1.10      0.91 o 
   3   6   6      220.44      212.87      7.14 o 
   4   6   6        4.81        6.45      1.32 o 
   5   6   6      572.45      528.78     13.50 o 
   6   6   6      330.11      354.46     26.29 o 
   7   6   6       33.42       28.66      8.57 o 
   8   6   6     1160.29     1202.40     53.25 o 
 -11   7   6        0.38        0.98      4.39 o 
 -10   7   6        3.11        1.92      3.04 o 
  -9   7   6      817.36      866.83     43.60 o 
  -8   7   6      324.26      375.15     27.52 o 
  -7   7   6      145.42      142.34     16.51 o 
  -6   7   6     2229.19     2111.56     59.29 o 
  -5   7   6      329.50      293.42     21.10 o 
  -4   7   6      354.28      369.34     16.04 o 
  -3   7   6       80.47       67.35      6.65 o 
  -2   7   6      492.48      513.72     11.30 o 
  -1   7   6      249.96      282.09      8.40 o 
   0   7   6      269.18      307.78      8.78 o 
   1   7   6       16.97       16.74      1.79 o 
   2   7   6       23.87       21.99      2.51 o 
   3   7   6       25.85       35.48      2.79 o 
   4   7   6      477.48      493.71     11.46 o 
   5   7   6      209.99      201.26      7.08 o 
   6   7   6       29.60       17.81      7.26 o 
   7   7   6        0.12       12.15      6.74 o 
   8   7   6       39.57       52.35     17.97 o 
 -11   8   6        1.74      -11.02      7.35 o 
 -10   8   6        1.56        0.16      5.63 o 
  -9   8   6      297.81      335.78     27.74 o 
  -8   8   6       40.14       44.36     10.39 o 
  -7   8   6       65.76       55.65     10.77 o 
  -6   8   6       22.90       21.25      2.03 o 
  -5   8   6      388.95      343.53     23.49 o 
  -4   8   6       15.31       14.60      5.30 o 
  -3   8   6       14.20        8.83      2.45 o 
  -2   8   6      146.80      163.78      8.27 o 
  -1   8   6     1444.08     1432.92     28.90 o 
   0   8   6        8.41        4.67      1.49 o 
   1   8   6      228.62      238.40      8.21 o 
   2   8   6      156.73      154.09      5.54 o 
   3   8   6        0.15       -0.93      0.92 o 
   4   8   6     1087.44     1024.90     17.95 o 
   5   8   6       23.93       26.67      7.82 o 
   6   8   6      107.93      126.22     16.35 o 
   7   8   6      701.83      666.17     38.71 o 
   8   8   6      701.79      767.91     43.35 o 
 -11   9   6       38.39       58.82     13.12 o 
 -10   9   6        5.18       12.31      6.41 o 
  -9   9   6       37.57       34.60      9.51 o 
  -8   9   6        0.41       -0.40      3.84 o 
  -7   9   6      764.31      745.81     24.55 o 
  -6   9   6     1228.76     1238.33     19.57 o 
  -5   9   6     2263.73     2289.99     61.69 o 
  -4   9   6      449.78      475.78     27.17 o 
  -3   9   6      343.51      355.69     22.63 o 
  -2   9   6      171.81      168.41      8.60 o 
  -1   9   6       17.95       20.49      3.11 o 
   0   9   6     1001.99     1125.54     21.13 o 
   1   9   6      153.62      161.18      6.89 o 
   2   9   6        8.71        5.43      1.33 o 
   3   9   6       28.65       44.96      3.62 o 
   4   9   6       16.33        7.90      8.30 o 
   5   9   6        0.34        3.22      3.81 o 
   6   9   6      224.13      216.76     21.65 o 
   7   9   6       43.48       63.55     12.74 o 
 -10  10   6      198.77      234.64     24.92 o 
  -9  10   6        0.44        7.77      6.62 o 
  -8  10   6      437.45      427.00     18.57 o 
  -7  10   6      122.26      110.09      9.55 o 
  -6  10   6        4.04        4.66      2.26 o 
  -5  10   6        1.65       -7.42      4.94 o 
  -4  10   6       23.32        9.41      5.56 o 
  -3  10   6       43.22       49.28      8.99 o 
  -2  10   6       77.32       66.53      9.92 o 
  -1  10   6        7.14       10.34      2.27 o 
   0  10   6      230.92      205.23     13.01 o 
   1  10   6       91.68       84.83      5.97 o 
   2  10   6        5.29        7.91      1.86 o 
   3  10   6      191.08      198.69      7.76 o 
   4  10   6      313.41      310.25     13.28 o 
   5  10   6       60.88       46.50     10.37 o 
   6  10   6        2.95        1.84      4.39 o 
   7  10   6     1103.10     1141.94     52.64 o 
 -10  11   6       65.05       97.18     16.50 o 
  -9  11   6       12.37       16.87      8.09 o 
  -8  11   6        0.49       -1.02      3.88 o 
  -7  11   6       81.81       73.18      8.08 o 
  -6  11   6        7.70        3.63      3.89 o 
  -5  11   6      323.40      276.58     22.81 o 
  -4  11   6      310.64      288.10     22.51 o 
  -3  11   6        0.07        0.47      2.59 o 
  -2  11   6       84.22       96.11     12.35 o 
  -1  11   6      722.18      691.44     31.15 o 
   0  11   6        0.46        3.87      2.30 o 
   1  11   6        2.88        2.51      1.54 o 
   2  11   6        0.04        0.84      1.14 o 
   3  11   6        3.90        5.03      1.86 o 
   4  11   6     1082.67     1055.56     27.49 o 
   5  11   6      216.86      233.75     13.20 o 
   6  11   6        5.61       12.12      6.89 o 
   7  11   6       17.57       28.36      9.40 o 
  -9  12   6       71.04       92.92     16.18 o 
  -8  12   6       88.08       88.00      8.86 o 
  -7  12   6       16.08       26.33      8.53 o 
  -6  12   6        9.44        3.90      3.58 o 
  -5  12   6       58.96       69.90     12.11 o 
  -4  12   6      276.54      304.12     23.60 o 
  -3  12   6        0.43       -1.08      3.38 o 
  -2  12   6      274.14      275.88     21.13 o 
  -1  12   6       48.40       41.10      8.25 o 
   0  12   6       12.37       17.92      5.52 o 
   1  12   6        3.50        3.07      2.96 o 
   2  12   6       55.10       51.26      5.98 o 
   3  12   6      201.78      222.95      8.91 o 
   4  12   6      515.06      530.77     32.92 o 
   5  12   6        3.60        6.06      2.86 o 
   6  12   6        7.66        4.83      6.01 o 
  -9  13   6       52.44       57.28     13.11 o 
  -8  13   6      157.29      215.55     23.27 o 
  -7  13   6       69.58       57.82     11.98 o 
  -6  13   6       65.09       65.07     12.20 o 
  -5  13   6      259.24      287.11     24.40 o 
  -4  13   6       96.66      102.73     14.38 o 
  -3  13   6      363.63      363.26     25.94 o 
  -2  13   6      111.08      126.84     15.17 o 
  -1  13   6       46.84       49.08      9.34 o 
   0  13   6        4.62       13.05      5.10 o 
   1  13   6       38.05       39.27      7.86 o 
   2  13   6        6.58        1.23      2.73 o 
   3  13   6      404.52      376.49     17.37 o 
   4  13   6      133.15      138.04     17.39 o 
   5  13   6      150.18      159.82     11.89 o 
   6  13   6       12.08       28.65      8.34 o 
  -8  14   6       51.35       51.56     11.80 o 
  -7  14   6       15.39        6.56      4.92 o 
  -6  14   6       76.81       82.60     14.36 o 
  -5  14   6        1.87       -1.90      4.93 o 
  -4  14   6        6.06        9.29      4.72 o 
  -3  14   6        1.71       -3.73      4.32 o 
  -2  14   6       40.05       37.47      8.78 o 
  -1  14   6        9.57        4.41      4.03 o 
   0  14   6      177.65      170.16     17.09 o 
   1  14   6        6.25        1.14      3.53 o 
   2  14   6        0.27       -0.39      3.17 o 
   3  14   6        3.40       12.17      5.31 o 
   4  14   6      118.92      124.91     17.05 o 
   5  14   6        4.15        1.99      3.90 o 
  -7  15   6        9.33       10.25      6.80 o 
  -6  15   6       14.81        8.73      6.54 o 
  -5  15   6      225.42      222.00     22.59 o 
  -4  15   6       96.43       83.51     14.25 o 
  -3  15   6       15.90       25.44      7.85 o 
  -2  15   6      623.85      587.33     34.18 o 
  -1  15   6       12.48       10.58      5.36 o 
   0  15   6      145.58      143.04     16.36 o 
   1  15   6       45.89       52.50      9.92 o 
   2  15   6       66.62       67.42     10.78 o 
   3  15   6      198.10      169.61     16.76 o 
   4  15   6       58.89       64.74     12.95 o 
   5  15   6        8.27        8.98      6.41 o 
  -7  16   6        9.35       11.81      7.79 o 
  -6  16   6       11.82       -1.46      4.85 o 
  -5  16   6       62.39       64.68     12.76 o 
  -4  16   6       47.73       49.82     11.04 o 
  -3  16   6      148.03      152.32     18.41 o 
  -2  16   6      215.44      233.66     22.54 o 
  -1  16   6       31.12       23.95      7.89 o 
   0  16   6        3.82       -2.53      3.58 o 
   1  16   6       25.36       29.07      7.69 o 
   2  16   6       36.48       47.92      9.46 o 
   3  16   6      756.81      765.84     36.68 o 
   4  16   6        0.02        0.14      4.64 o 
  -6  17   6        0.05       -9.95      6.63 o 
  -5  17   6        1.83       -1.13      4.27 o 
  -4  17   6        3.09       -2.14      4.41 o 
  -3  17   6       41.25       39.71     10.40 o 
  -2  17   6       24.14       28.44      8.89 o 
  -1  17   6        0.76        2.51      4.20 o 
   0  17   6      145.09      139.87     17.40 o 
   1  17   6       15.25        8.62      4.70 o 
   2  17   6      345.53      322.01     25.21 o 
   3  17   6       21.50       30.00      8.74 o 
   4  17   6       44.46       30.02      9.92 o 
  -5  18   6       15.68        5.01      5.42 o 
  -4  18   6      175.25      232.26     24.80 o 
  -3  18   6       75.05       85.75     15.08 o 
  -2  18   6        7.01        9.55      5.74 o 
  -1  18   6        0.01        2.99      4.38 o 
   0  18   6        1.91        4.59      5.40 o 
   1  18   6      248.92      275.98     24.62 o 
   2  18   6      116.25       87.46     13.81 o 
   3  18   6      189.63      207.47     21.04 o 
  -3  19   6      129.85       93.68     15.83 o 
  -2  19   6       21.07       34.22      9.67 o 
  -1  19   6       94.63       97.69     16.01 o 
   0  19   6        2.31        0.58      3.19 o 
   1  19   6      165.08      198.98     21.75 o 
   2  19   6       19.74       22.39      7.50 o 
  -1  20   6      158.04      149.01     19.73 o 
 -11   0   7       24.16       35.62     10.47 o 
  -9   0   7      547.85      529.96     34.19 o 
  -7   0   7     3435.37     3625.03     79.93 o 
  -5   0   7       18.92       14.59      5.22 o 
  -3   0   7     1359.98     1417.28     25.29 o 
  -1   0   7      409.90      413.34     26.20 o 
   1   0   7      451.59      532.70     10.14 o 
   3   0   7      173.63      173.02     10.68 o 
   5   0   7     1425.05     1400.14     31.64 o 
   7   0   7       22.16       67.54      7.42 o 
 -12   1   7      126.27      139.90     14.18 o 
 -11   1   7        4.16        5.03      4.28 o 
 -10   1   7       31.88       30.53      8.85 o 
  -9   1   7      199.64      201.27     14.86 o 
  -8   1   7        0.48       -1.21      1.92 o 
  -7   1   7      334.86      299.90     33.89 o 
  -6   1   7       35.87       33.63      6.79 o 
  -5   1   7      148.01      126.06      4.78 o 
  -4   1   7        3.86        2.61      0.98 o 
  -3   1   7      266.74      256.70      6.96 o 
  -2   1   7      133.18      110.35      5.75 o 
  -1   1   7      418.80      421.43      8.26 o 
   0   1   7       50.43       52.52      2.90 o 
   1   1   7      255.66      251.64      5.22 o 
   2   1   7       53.23       58.66      3.56 o 
   3   1   7        1.53        3.89      2.00 o 
   4   1   7      599.31      598.38     14.28 o 
   5   1   7       54.50       48.78      4.74 o 
   6   1   7      617.25      662.13     15.67 o 
   7   1   7        3.08       10.31      4.13 o 
   8   1   7        9.73       13.96      4.32 o 
 -11   2   7        8.20       21.32      5.88 o 
 -10   2   7       33.63       27.59      6.20 o 
  -9   2   7        5.96        5.40      7.18 o 
  -8   2   7      249.75      245.69      9.30 o 
  -7   2   7     1313.88     1216.72     65.55 o 
  -6   2   7      956.47      972.72     27.20 o 
  -5   2   7        2.30        0.49      1.83 o 
  -4   2   7      308.11      281.65      8.12 o 
  -3   2   7       81.55       77.62      8.59 o 
  -2   2   7       25.51       21.79      2.23 o 
  -1   2   7      267.71      296.84      7.00 o 
   0   2   7        1.66        2.22      0.99 o 
   1   2   7      671.16      712.29      9.34 o 
   2   2   7        1.27        1.47      0.43 o 
   3   2   7        7.56        6.25      2.74 o 
   4   2   7      170.88      164.33      8.75 o 
   5   2   7       11.55       16.02      3.10 o 
   6   2   7        1.10        4.33      2.41 o 
   7   2   7        2.01        4.85      3.00 o 
   8   2   7       13.23       10.40      5.42 o 
 -11   3   7        6.58        8.02      4.27 o 
 -10   3   7      148.00      175.12     14.53 o 
  -9   3   7       11.00        9.05      2.95 o 
  -8   3   7      467.27      472.65     20.21 o 
  -7   3   7        0.01        2.66      4.21 o 
  -6   3   7        0.14       -0.86      2.39 o 
  -5   3   7        2.59        1.87      1.88 o 
  -4   3   7        3.33       -1.73      1.66 o 
  -3   3   7      548.26      625.53     12.66 o 
  -2   3   7       18.48       25.00      2.36 o 
  -1   3   7       67.09       81.16      4.28 o 
   0   3   7       79.31       85.38      4.48 o 
   1   3   7       19.34       16.54      1.70 o 
   2   3   7      109.93      121.16      3.68 o 
   3   3   7       25.45       24.74      4.19 o 
   4   3   7       13.49       10.07      2.84 o 
   5   3   7      213.39      197.67     18.62 o 
   6   3   7       57.44       57.09     11.14 o 
   7   3   7        2.06        7.66      5.82 o 
   8   3   7       38.75       45.45     11.25 o 
 -11   4   7      178.51      200.74     16.35 o 
 -10   4   7      296.06      324.58     28.41 o 
  -9   4   7      187.91      175.74     10.16 o 
  -8   4   7       25.89       16.97      6.34 o 
  -7   4   7        0.04       -0.13      2.55 o 
  -6   4   7        2.78        1.66      3.22 o 
  -5   4   7      400.18      429.93     17.31 o 
  -4   4   7       88.24       75.24      5.93 o 
  -3   4   7        0.76        1.11      0.98 o 
  -2   4   7     1197.78     1297.91     16.58 o 
  -1   4   7       23.14        6.65      1.47 o 
   0   4   7       14.96       21.74      2.12 o 
   1   4   7       72.73       84.51      4.05 o 
   2   4   7       30.63       24.10      2.20 o 
   3   4   7       56.42       48.69      3.50 o 
   4   4   7      315.37      292.97     21.67 o 
   5   4   7       62.13       50.13      9.98 o 
   6   4   7       31.36       23.47      7.98 o 
   7   4   7        3.77       -1.77      4.01 o 
   8   4   7       61.08       62.85     12.80 o 
 -11   5   7       28.05       32.65      9.86 o 
 -10   5   7       77.00       86.93     14.96 o 
  -9   5   7       24.78       25.96      5.95 o 
  -8   5   7       71.31       98.03     14.46 o 
  -7   5   7       18.05       23.04      4.65 o 
  -6   5   7      112.48      118.07      9.59 o 
  -5   5   7       17.94       13.17      3.85 o 
  -4   5   7       29.53       32.68      5.05 o 
  -3   5   7      124.53      112.92      5.42 o 
  -2   5   7       83.85       75.23      4.85 o 
  -1   5   7      134.29      119.22      5.47 o 
   0   5   7     1587.57     1660.69     15.93 o 
   1   5   7       86.37       96.85      3.99 o 
   2   5   7      279.06      305.33      8.17 o 
   3   5   7      600.04      626.59     14.69 o 
   4   5   7       35.41       26.78      2.67 o 
   5   5   7      338.32      361.01     25.72 o 
   6   5   7      326.28      318.33     25.47 o 
   7   5   7       78.37       67.83     13.03 o 
   8   5   7       67.27       64.00     13.16 o 
 -11   6   7       79.69      109.96     17.54 o 
 -10   6   7        0.05        4.06      6.04 o 
  -9   6   7       16.17       14.23      6.09 o 
  -8   6   7        6.58       -1.33      4.05 o 
  -7   6   7      227.18      224.24     16.24 o 
  -6   6   7      493.28      463.90     18.85 o 
  -5   6   7     2692.97     2638.87     55.69 o 
  -4   6   7      178.37      156.96     12.12 o 
  -3   6   7       59.69       52.74      3.95 o 
  -2   6   7        0.83        3.33      1.38 o 
  -1   6   7       21.28       30.58      4.49 o 
   0   6   7     1710.41     1735.71     17.00 o 
   1   6   7        2.07        2.74      1.02 o 
   2   6   7       42.97       48.86      3.08 o 
   3   6   7      193.45      196.60      6.67 o 
   4   6   7      365.39      363.59     11.03 o 
   5   6   7      103.82       92.35     13.32 o 
   6   6   7       94.27       95.73     14.39 o 
   7   6   7       44.85       41.01     10.45 o 
   8   6   7      103.87      133.57     18.89 o 
 -11   7   7      166.77      227.93     25.07 o 
 -10   7   7       39.76       72.75     13.90 o 
  -9   7   7      632.88      643.17     38.84 o 
  -8   7   7       35.03       36.46      5.78 o 
  -7   7   7        9.66       18.09      4.53 o 
  -6   7   7      652.78      609.69     21.83 o 
  -5   7   7      685.86      707.91     23.03 o 
  -4   7   7      858.82      915.39     16.55 o 
  -3   7   7      331.42      340.99     10.27 o 
  -2   7   7      310.63      351.94      9.65 o 
  -1   7   7      234.96      252.39      8.35 o 
   0   7   7      240.87      254.02      7.52 o 
   1   7   7       18.24       19.10      2.05 o 
   2   7   7       13.28       12.30      1.70 o 
   3   7   7       11.47        5.83      1.16 o 
   4   7   7       54.35       64.35      3.94 o 
   5   7   7        8.70        8.51      4.56 o 
   6   7   7       48.11       52.13     11.17 o 
   7   7   7       72.80      130.79     18.26 o 
 -10   8   7       97.40       98.19     16.41 o 
  -9   8   7       67.59       85.64     14.53 o 
  -8   8   7      309.46      327.43     16.77 o 
  -7   8   7      658.39      671.96     23.63 o 
  -6   8   7      838.67      809.57     47.24 o 
  -5   8   7      431.46      418.69     30.20 o 
  -4   8   7      549.73      526.22     14.03 o 
  -3   8   7      143.32      128.38     13.35 o 
  -2   8   7       26.18       23.97      2.67 o 
  -1   8   7        0.00       -2.61      1.74 o 
   0   8   7      301.40      327.06      9.75 o 
   1   8   7       68.01       64.63      4.37 o 
   2   8   7      170.72      160.56      5.77 o 
   3   8   7        4.51        7.22      1.53 o 
   4   8   7        4.42        2.65      1.94 o 
   5   8   7        2.87        6.71      5.11 o 
   6   8   7       15.56        4.09      4.13 o 
   7   8   7       29.65       30.41     10.00 o 
 -10   9   7      271.07      317.35     29.20 o 
  -9   9   7       84.94       82.93     14.66 o 
  -8   9   7       75.82       87.02      8.88 o 
  -7   9   7      229.83      244.02     14.51 o 
  -6   9   7        0.76       -0.10      0.54 o 
  -5   9   7      165.35      161.05     11.36 o 
  -4   9   7        0.58        0.72      3.03 o 
  -3   9   7        6.13        4.62      4.02 o 
  -2   9   7      161.60      148.60      9.09 o 
  -1   9   7      364.03      376.30     10.75 o 
   0   9   7       73.49       91.85      6.39 o 
   1   9   7       39.15       41.79      3.67 o 
   2   9   7      137.68      137.66      6.39 o 
   3   9   7       38.49       22.43      4.53 o 
   4   9   7        5.10        1.66      4.52 o 
   5   9   7      283.96      279.50     24.00 o 
   6   9   7        0.19        5.88      3.84 o 
   7   9   7        4.02       -9.49      6.33 o 
 -10  10   7        7.88       -1.20      5.65 o 
  -9  10   7       51.95       53.93     12.40 o 
  -8  10   7        2.74        7.67      3.22 o 
  -7  10   7        2.28        3.28      2.81 o 
  -6  10   7      657.19      623.88     35.30 o 
  -5  10   7       51.36       60.14     10.99 o 
  -4  10   7      580.75      573.13     31.50 o 
  -3  10   7       45.38       25.75      6.82 o 
  -2  10   7      185.89      167.48     15.89 o 
  -1  10   7      555.56      598.15     16.73 o 
   0  10   7        0.04        0.38      2.17 o 
   1  10   7       32.56       29.22      4.47 o 
   2  10   7      145.00      160.25      7.22 o 
   3  10   7       61.22       56.90      4.32 o 
   4  10   7       24.41       28.77      8.12 o 
   5  10   7        9.93        9.44      5.75 o 
   6  10   7       36.16       18.82      7.00 o 
  -9  11   7        6.46       11.90      6.49 o 
  -8  11   7       44.53       43.36      7.52 o 
  -7  11   7        3.58        4.27      2.99 o 
  -6  11   7      138.44      109.66     15.42 o 
  -5  11   7      123.96      130.27     16.12 o 
  -4  11   7       14.38        5.91      4.18 o 
  -3  11   7       57.75       68.74     10.86 o 
  -2  11   7        0.31        2.83      3.21 o 
  -1  11   7      791.80      756.99     33.46 o 
   0  11   7      421.70      449.68     17.63 o 
   1  11   7       29.40       29.56      3.86 o 
   2  11   7       28.38       33.57      3.48 o 
   3  11   7       54.15       58.23      5.16 o 
   4  11   7      535.81      537.72     32.95 o 
   5  11   7       36.67       40.94     10.57 o 
   6  11   7       32.59       57.30     12.69 o 
  -9  12   7      268.38      366.81     31.64 o 
  -8  12   7       68.10       58.41      7.66 o 
  -7  12   7       61.23       68.51      8.38 o 
  -6  12   7       10.73        8.57      5.65 o 
  -5  12   7       25.18       34.68      9.07 o 
  -4  12   7      289.21      278.71     23.18 o 
  -3  12   7        1.94       -5.83      4.32 o 
  -2  12   7        6.83        8.32      5.32 o 
  -1  12   7        0.25       -1.90      3.25 o 
   0  12   7       40.10       33.55      7.45 o 
   1  12   7        1.79        3.20      2.03 o 
   2  12   7      104.03      100.48      8.85 o 
   3  12   7       75.47       86.55      8.27 o 
   4  12   7        2.07       -3.15      5.28 o 
   5  12   7      216.32      198.67     21.76 o 
   6  12   7       16.33       16.91      7.57 o 
  -8  13   7        6.12        0.46      6.04 o 
  -7  13   7        1.46        3.30      4.86 o 
  -6  13   7      160.67      163.14     19.46 o 
  -5  13   7       41.74       46.74     10.78 o 
  -4  13   7      109.91      125.90     16.02 o 
  -3  13   7      101.91      107.23     14.62 o 
  -2  13   7      205.89      190.31     18.78 o 
  -1  13   7        6.43        5.53      3.77 o 
   0  13   7      168.31      176.76     17.04 o 
   1  13   7      400.72      406.94     24.78 o 
   2  13   7       10.65        7.73      3.12 o 
   3  13   7      166.41      163.23     11.53 o 
   4  13   7      313.00      321.22     27.03 o 
   5  13   7       91.29       82.19     14.56 o 
  -8  14   7       97.57      100.88     16.75 o 
  -7  14   7       25.70       32.27      9.48 o 
  -6  14   7       32.22       49.65     11.32 o 
  -5  14   7       53.94       64.98     12.20 o 
  -4  14   7      259.92      267.29     24.06 o 
  -3  14   7        7.52        2.34      4.08 o 
  -2  14   7      168.31      164.05     18.20 o 
  -1  14   7      522.87      440.98     28.43 o 
   0  14   7        0.05       11.25      5.38 o 
   1  14   7       26.91       33.10      7.73 o 
   2  14   7       29.49       25.06      5.13 o 
   3  14   7        9.34        9.25      3.45 o 
   4  14   7        4.96       -3.76      5.61 o 
   5  14   7       60.53       57.03     12.56 o 
  -7  15   7        6.25        0.65      5.14 o 
  -6  15   7       32.95       36.77     10.39 o 
  -5  15   7       10.25       11.01      6.23 o 
  -4  15   7      146.41      143.29     18.08 o 
  -3  15   7      328.26      364.52     28.23 o 
  -2  15   7      737.16      756.12     39.65 o 
  -1  15   7       44.89       35.75      8.48 o 
   0  15   7       96.71      109.51     14.21 o 
   1  15   7        8.34       -2.90      3.69 o 
   2  15   7       19.03       21.19      5.28 o 
   3  15   7       80.18       66.78      8.27 o 
   4  15   7      176.45      202.01     22.78 o 
  -6  16   7      144.67      164.16     20.73 o 
  -5  16   7       56.69       67.33     13.43 o 
  -4  16   7      621.51      577.75     37.41 o 
  -3  16   7       35.09       35.76      9.57 o 
  -2  16   7       68.88       83.38     13.76 o 
  -1  16   7      107.94      106.41     15.26 o 
   0  16   7       16.13       26.48      7.66 o 
   1  16   7       32.11       37.06      8.59 o 
   2  16   7        1.17        6.24      5.89 o 
   3  16   7      138.30      133.28     11.89 o 
   4  16   7        1.87        3.25      4.43 o 
  -5  17   7        3.20       -8.79      5.86 o 
  -4  17   7       59.41       71.05     14.29 o 
  -3  17   7      106.36      100.09     15.97 o 
  -2  17   7       69.09       71.47     13.34 o 
  -1  17   7        8.48        9.73      4.87 o 
   0  17   7       70.11       59.35     11.71 o 
   1  17   7       44.95       33.12      8.64 o 
   2  17   7       32.71       29.14      7.92 o 
   3  17   7        1.39        4.71      9.42 o 
  -4  18   7       13.36       20.87      8.23 o 
  -3  18   7        2.61        3.32      3.58 o 
  -2  18   7       11.18        4.13      5.08 o 
  -1  18   7       70.85       48.53     11.21 o 
   0  18   7       13.86       10.97      5.24 o 
   1  18   7       20.00        8.08      5.83 o 
   2  18   7      356.37      340.06     26.89 o 
  -2  19   7      249.52      255.80     25.68 o 
  -1  19   7       70.88       89.02     15.65 o 
   0  19   7       83.42      106.24     16.03 o 
 -10   0   8       11.45        8.87      5.57 o 
  -8   0   8       32.98       30.89      8.87 o 
  -6   0   8        0.65        1.04      3.48 o 
  -4   0   8      186.16      186.81      7.03 o 
  -2   0   8     1445.08     1412.43     24.07 o 
   0   0   8      345.24      352.95     10.68 o 
   2   0   8     1223.17     1146.32     28.02 o 
   4   0   8       37.00       37.48     10.69 o 
   6   0   8      359.85      338.07     16.98 o 
 -11   1   8       66.27       68.63      9.95 o 
 -10   1   8       12.81       11.63      4.32 o 
  -9   1   8      164.55      160.53     26.84 o 
  -8   1   8        3.08       -1.89      8.20 o 
  -7   1   8      236.21      201.86     14.09 o 
  -6   1   8       10.85        9.19      1.40 o 
  -5   1   8      104.50       92.31      4.80 o 
  -4   1   8      111.81      106.92      5.64 o 
  -3   1   8      227.42      231.12      6.43 o 
  -2   1   8      164.99      189.84      6.20 o 
  -1   1   8       73.14       81.39      3.76 o 
   0   1   8       58.56       53.87      2.79 o 
   1   1   8      113.01       98.57      3.54 o 
   2   1   8       91.97       89.41      5.69 o 
   3   1   8       15.61       11.87      2.70 o 
   4   1   8        1.23       -0.40      1.91 o 
   5   1   8       88.29       87.78      6.09 o 
   6   1   8        1.52        4.61      2.16 o 
   7   1   8      154.66      180.74     14.68 o 
 -11   2   8      173.63      236.86     18.24 o 
 -10   2   8       20.43       29.24      6.88 o 
  -9   2   8       56.64       60.63      8.83 o 
  -8   2   8       41.75       42.06      8.06 o 
  -7   2   8      423.07      383.85     27.30 o 
  -6   2   8        9.65       12.31      2.08 o 
  -5   2   8       76.73       68.10      7.54 o 
  -4   2   8       26.79       20.37      2.77 o 
  -3   2   8        0.05        1.14      1.61 o 
  -2   2   8      260.41      251.95      7.13 o 
  -1   2   8      887.92      895.13     12.30 o 
   0   2   8      946.81      910.51     12.67 o 
   1   2   8      345.72      367.79      6.16 o 
   2   2   8       50.96       45.03      2.83 o 
   3   2   8      410.63      401.75     16.97 o 
   4   2   8      123.92      129.33      8.20 o 
   5   2   8       10.35       16.45      3.53 o 
   6   2   8       64.32       66.60      6.18 o 
   7   2   8       15.30       15.35      7.41 o 
 -11   3   8       70.66       70.92     11.54 o 
 -10   3   8        1.47       -3.22      8.44 o 
  -9   3   8       71.77       87.14     14.82 o 
  -8   3   8     1232.60     1104.20     49.88 o 
  -7   3   8        2.01       -0.06      4.14 o 
  -6   3   8        3.84        3.81      2.28 o 
  -5   3   8       42.71       35.14      5.48 o 
  -4   3   8      252.16      266.42      9.78 o 
  -3   3   8      581.90      580.79     14.46 o 
  -2   3   8       15.36       14.88      2.29 o 
  -1   3   8      739.74      746.70     13.75 o 
   0   3   8        1.75        0.91      1.32 o 
   1   3   8       51.98       46.69      3.29 o 
   2   3   8      296.72      287.72      5.98 o 
   3   3   8       27.78       25.18      5.82 o 
   4   3   8       78.14       65.85      7.24 o 
   5   3   8      204.05      187.20     19.17 o 
   6   3   8       58.22       39.80      9.97 o 
   7   3   8       82.68      106.65     10.56 o 
 -11   4   8        4.34       -1.07      9.55 o 
 -10   4   8       55.79       78.65     14.63 o 
  -9   4   8        4.70       17.88      6.22 o 
  -8   4   8      123.74      120.81     16.17 o 
  -7   4   8      306.17      322.34     16.85 o 
  -6   4   8      761.77      766.67     25.15 o 
  -5   4   8      198.23      184.23     12.17 o 
  -4   4   8       20.32       34.91      8.84 o 
  -3   4   8       67.87       67.07      6.40 o 
  -2   4   8      286.03      299.45      8.61 o 
  -1   4   8      103.71      102.33      5.22 o 
   0   4   8      779.64      759.57     13.33 o 
   1   4   8       13.90       16.14      2.17 o 
   2   4   8      296.05      289.97      7.22 o 
   3   4   8      152.68      123.95      3.30 o 
   4   4   8        0.37        3.01      3.60 o 
   5   4   8        1.12        8.91      5.73 o 
   6   4   8       72.49       73.81     12.85 o 
   7   4   8        1.34        1.17      5.91 o 
 -11   5   8        4.50        0.78      6.25 o 
 -10   5   8      138.29      151.55     20.39 o 
  -9   5   8       26.77       32.37      9.36 o 
  -8   5   8       69.89       91.86     14.50 o 
  -7   5   8        4.40        1.24      2.48 o 
  -6   5   8        9.76       10.54      3.32 o 
  -5   5   8      704.07      649.02     22.63 o 
  -4   5   8      132.84      133.93     15.18 o 
  -3   5   8     2400.10     2364.12     31.46 o 
  -2   5   8      374.58      339.47     10.33 o 
  -1   5   8      740.32      755.02     15.94 o 
   0   5   8      122.39      130.07      5.29 o 
   1   5   8       11.45       15.75      2.46 o 
   2   5   8      926.03      902.13     14.05 o 
   3   5   8      194.29      190.65      7.75 o 
   4   5   8      414.47      358.39     25.27 o 
   5   5   8        1.04       10.51      6.08 o 
   6   5   8        2.33       10.35      6.79 o 
   7   5   8       24.64       27.11      9.53 o 
 -10   6   8       22.07       35.18     10.78 o 
  -9   6   8        2.79        0.13      4.69 o 
  -8   6   8      261.90      276.91     16.10 o 
  -7   6   8       53.20       50.56      6.92 o 
  -6   6   8      399.27      357.86     17.48 o 
  -5   6   8       16.84       14.64      3.95 o 
  -4   6   8      554.35      517.57     15.79 o 
  -3   6   8        1.22       -2.05      1.83 o 
  -2   6   8        6.68        3.65      1.62 o 
  -1   6   8      824.87      871.20     15.35 o 
   0   6   8      196.11      193.20      8.05 o 
   1   6   8      120.94      117.04      6.08 o 
   2   6   8      230.86      230.47      7.77 o 
   3   6   8      279.30      280.01     10.73 o 
   4   6   8       85.36       98.52     13.96 o 
   5   6   8       31.01       26.79      7.83 o 
   6   6   8        0.57       -1.34      3.64 o 
   7   6   8        4.43        7.97      5.66 o 
 -10   7   8      175.33      168.33     21.58 o 
  -9   7   8      232.95      272.68     26.03 o 
  -8   7   8        2.31        3.21      2.88 o 
  -7   7   8       28.71       22.64      4.80 o 
  -6   7   8      371.32      326.02     16.86 o 
  -5   7   8     1472.94     1397.57     33.96 o 
  -4   7   8       25.08       26.40      4.39 o 
  -3   7   8      519.43      538.37     15.31 o 
  -2   7   8      155.63      166.85      6.96 o 
  -1   7   8       70.94       78.27      5.48 o 
   0   7   8      130.49      122.29      6.67 o 
   1   7   8        3.72        1.40      1.52 o 
   2   7   8        0.75        1.69      1.06 o 
   3   7   8      405.81      399.91     10.17 o 
   4   7   8      468.68      442.97     28.78 o 
   5   7   8       69.25       69.48     12.28 o 
   6   7   8        1.96       -2.81      4.80 o 
   7   7   8        0.19      -10.01      6.67 o 
 -10   8   8        4.57        9.55      5.86 o 
  -9   8   8       66.61       65.84     13.36 o 
  -8   8   8       12.82       17.00      4.52 o 
  -7   8   8        0.00       -0.39      2.72 o 
  -6   8   8        4.62        2.55      2.68 o 
  -5   8   8      252.83      191.46     10.64 o 
  -4   8   8        0.10        1.15      1.56 o 
  -3   8   8      369.60      351.95     13.12 o 
  -2   8   8       32.25       30.42      3.66 o 
  -1   8   8        1.46        0.97      1.40 o 
   0   8   8        0.37        5.80      2.00 o 
   1   8   8        5.38        3.87      1.70 o 
   2   8   8       90.91       84.88      5.46 o 
   3   8   8       83.03       85.81     11.78 o 
   4   8   8        0.24        7.65      4.80 o 
   5   8   8      108.40       98.57     14.97 o 
   6   8   8        3.74       -0.59      5.64 o 
 -10   9   8       95.34       86.82     16.23 o 
  -9   9   8      174.55      224.98     14.93 o 
  -8   9   8        5.60       -0.51      2.70 o 
  -7   9   8        1.14       -2.42      3.83 o 
  -6   9   8       11.25        8.87      4.90 o 
  -5   9   8      801.48      787.21     31.59 o 
  -4   9   8     2312.67     2366.15     48.23 o 
  -3   9   8      239.54      265.15     11.96 o 
  -2   9   8       12.12       13.79      5.35 o 
  -1   9   8       65.73       67.76      6.85 o 
   0   9   8        1.14        3.05      1.63 o 
   1   9   8        1.15        2.51      1.56 o 
   2   9   8       92.44       88.11      5.86 o 
   3   9   8      685.25      663.68     20.39 o 
   4   9   8        0.03        0.00      4.70 o 
   5   9   8        9.33       24.36      8.41 o 
   6   9   8       47.45       37.24     10.14 o 
  -9  10   8        2.54       15.11      7.76 o 
  -8  10   8        1.18        2.08      3.23 o 
  -7  10   8        2.69       -0.07      2.68 o 
  -6  10   8       77.18       77.81      8.85 o 
  -5  10   8      553.15      600.81     15.28 o 
  -4  10   8      492.86      523.68     16.34 o 
  -3  10   8     1079.83     1115.78     51.91 o 
  -2  10   8       17.29        8.09      4.02 o 
  -1  10   8        3.17       -0.70      2.17 o 
   0  10   8       50.92       43.86      4.92 o 
   1  10   8      696.85      674.88     14.82 o 
   2  10   8       69.50       59.55      5.11 o 
   3  10   8        0.92        0.86      1.59 o 
   4  10   8      585.81      606.78     35.66 o 
   5  10   8       35.64       34.01      9.74 o 
   6  10   8        4.99       -1.39      4.26 o 
  -9  11   8      119.83      128.71     19.20 o 
  -8  11   8      204.75      212.02     14.85 o 
  -7  11   8       34.94       36.58     16.55 o 
  -6  11   8       69.45       75.99     13.61 o 
  -5  11   8     1323.54     1337.77     32.10 o 
  -4  11   8      352.93      327.40     13.76 o 
  -3  11   8        1.98        2.55      2.11 o 
  -2  11   8      466.36      505.37     21.58 o 
  -1  11   8     2010.50     2026.87     37.71 o 
   0  11   8      375.48      381.35     21.50 o 
   1  11   8      222.55      186.56      9.44 o 
   2  11   8       95.01       97.38      8.37 o 
   3  11   8        4.22        5.78      2.68 o 
   4  11   8      115.47      148.23     18.26 o 
   5  11   8       40.68       65.11     13.16 o 
  -8  12   8       29.46       37.27      9.10 o 
  -7  12   8       92.69       93.50     10.03 o 
  -6  12   8        6.94        5.96      5.09 o 
  -5  12   8        6.52       -0.33      4.57 o 
  -4  12   8       45.45       51.40     10.34 o 
  -3  12   8      937.34      951.99     42.41 o 
  -2  12   8      150.67      138.67     10.18 o 
  -1  12   8      147.74      142.65     14.52 o 
   0  12   8      155.59      191.50     12.36 o 
   1  12   8       41.20       36.68      5.72 o 
   2  12   8       65.38       73.55      7.71 o 
   3  12   8        6.84        5.07      4.57 o 
   4  12   8       40.22       39.23     10.51 o 
   5  12   8      183.76      184.34     21.64 o 
  -8  13   8       16.29       12.53      4.20 o 
  -7  13   8      307.20      357.03     19.91 o 
  -6  13   8        5.23       11.07      6.51 o 
  -5  13   8        1.95        6.15      6.64 o 
  -4  13   8      543.78      638.99     37.04 o 
  -3  13   8        0.69        2.81      5.07 o 
  -2  13   8        3.69       -0.65      3.51 o 
  -1  13   8        1.66       -1.79      3.42 o 
   0  13   8        0.69       -2.89      4.31 o 
   1  13   8       22.12       25.14      4.72 o 
   2  13   8        0.11       -2.26      2.53 o 
   3  13   8      125.05      134.64     10.43 o 
   4  13   8        3.59        4.82      5.58 o 
   5  13   8        0.01       -1.06      3.87 o 
  -7  14   8      114.68      135.55     19.26 o 
  -6  14   8        9.94        5.94      5.54 o 
  -5  14   8      224.78      252.08     24.59 o 
  -4  14   8        0.67       -5.30      5.28 o 
  -3  14   8        0.01       -3.00      4.32 o 
  -2  14   8        0.72        2.36      3.77 o 
  -1  14   8        0.75        0.91      3.28 o 
   0  14   8      160.61      132.51     11.07 o 
   1  14   8      346.23      347.07     17.65 o 
   2  14   8       90.97       71.84      8.19 o 
   3  14   8       12.00       14.26      7.13 o 
   4  14   8       66.66       64.94     13.39 o 
  -6  15   8       15.81        4.27      5.05 o 
  -5  15   8        3.32       -1.17      5.08 o 
  -4  15   8      265.74      252.02     24.69 o 
  -3  15   8        0.92       -0.64      3.82 o 
  -2  15   8      242.05      181.78     20.10 o 
  -1  15   8       62.49       58.89     11.65 o 
   0  15   8       63.64       57.77      7.72 o 
   1  15   8      180.58      198.96     14.88 o 
   2  15   8       63.73       60.26     13.88 o 
   3  15   8       27.22        8.15      6.49 o 
   4  15   8        2.96       -5.03      5.06 o 
  -5  16   8        2.74       -1.38      4.86 o 
  -4  16   8       66.19       89.12     15.11 o 
  -3  16   8       19.97        8.21      4.99 o 
  -2  16   8        3.49       -2.86      5.05 o 
  -1  16   8       10.05        8.84      5.31 o 
   0  16   8      214.56      223.55     21.70 o 
   1  16   8      188.75      178.66     13.67 o 
   2  16   8      224.06      261.60     20.54 o 
   3  16   8       64.86       36.41     10.25 o 
  -4  17   8       68.25       72.37     14.06 o 
  -3  17   8       20.74       20.70      7.83 o 
  -2  17   8       68.49       65.37     12.57 o 
  -1  17   8       12.21       10.67      4.69 o 
   0  17   8      127.23      101.98     15.16 o 
   1  17   8       94.74       98.30     10.48 o 
   2  17   8        0.93        3.34      3.19 o 
  -3  18   8      332.68      336.17     30.02 o 
  -2  18   8        5.86       17.40      7.73 o 
  -1  18   8        0.60       -0.85      3.90 o 
   0  18   8      140.67      147.85     18.65 o 
 -11   0   9      592.96      669.52     44.37 o 
  -9   0   9       26.91       43.04     11.41 o 
  -7   0   9       41.60        9.99      5.40 o 
  -5   0   9      103.97       76.24     11.63 o 
  -3   0   9      276.49      305.22     10.63 o 
  -1   0   9      525.65      497.04     13.80 o 
   1   0   9     4161.37     4118.33     49.92 o 
   3   0   9        3.66       14.16      4.27 o 
   5   0   9       56.70       51.51      7.06 o 
   7   0   9       32.08       27.15      9.09 o 
 -10   1   9       83.47      100.86     13.02 o 
  -9   1   9       10.97       10.40      3.87 o 
  -8   1   9       14.35        8.02      3.34 o 
  -7   1   9      856.33      817.43     29.19 o 
  -6   1   9      295.10      264.01     15.92 o 
  -5   1   9        3.18        2.22      1.24 o 
  -4   1   9        1.96        3.24      1.74 o 
  -3   1   9      284.93      271.58      7.61 o 
  -2   1   9      630.05      635.46     11.06 o 
  -1   1   9        8.52        5.08      1.30 o 
   0   1   9       13.74       12.54      1.66 o 
   1   1   9       54.50       51.21      3.46 o 
   2   1   9      462.59      399.80     14.52 o 
   3   1   9      452.89      460.69     13.83 o 
   4   1   9       54.27       55.29      5.14 o 
   5   1   9        1.36        1.68      1.94 o 
   6   1   9      233.00      241.99     10.75 o 
 -10   2   9        0.12       -5.09      6.63 o 
  -9   2   9       41.92       49.96      8.03 o 
  -8   2   9       68.33       72.88      9.31 o 
  -7   2   9       69.69       60.65     12.17 o 
  -6   2   9     1068.09      984.84     16.78 o 
  -5   2   9       12.50       10.94      2.60 o 
  -4   2   9      352.10      366.86     15.58 o 
  -3   2   9        2.20        1.64      1.81 o 
  -2   2   9     2638.49     2543.43     28.53 o 
  -1   2   9       28.39       27.12      2.47 o 
   0   2   9       70.69       72.72      3.51 o 
   1   2   9     1304.36     1329.31     13.39 o 
   2   2   9      557.40      501.05     23.72 o 
   3   2   9      238.74      238.37     11.53 o 
   4   2   9        7.68        5.28      2.08 o 
   5   2   9       86.21       84.11      7.23 o 
   6   2   9      147.55      157.63     12.81 o 
 -10   3   9        1.59        4.80      3.60 o 
  -9   3   9        4.12       11.29      6.83 o 
  -8   3   9      278.65      221.95     22.75 o 
  -7   3   9      452.19      414.34     29.37 o 
  -6   3   9      338.49      307.97     10.45 o 
  -5   3   9       75.81       76.25      5.49 o 
  -4   3   9      738.24      700.29     16.69 o 
  -3   3   9     1811.78     1714.07     26.48 o 
  -2   3   9      272.65      255.58      8.41 o 
  -1   3   9      107.03      111.11      5.74 o 
   0   3   9      539.17      559.94     14.44 o 
   1   3   9       50.50       33.68      2.64 o 
   2   3   9      324.95      290.67      7.12 o 
   3   3   9       24.21       23.17      4.63 o 
   4   3   9       36.27       19.89      6.29 o 
   5   3   9      145.36      122.76     11.24 o 
   6   3   9      130.84      150.98     14.64 o 
 -10   4   9       49.60       69.61     14.58 o 
  -9   4   9       10.33        5.28      5.29 o 
  -8   4   9        0.02       -4.55      4.96 o 
  -7   4   9       88.91       90.29      9.54 o 
  -6   4   9      471.25      384.15     18.74 o 
  -5   4   9       35.19       23.18      3.89 o 
  -4   4   9        9.69        5.87      1.98 o 
  -3   4   9       13.02       13.45      2.84 o 
  -2   4   9       23.94       23.75      2.81 o 
  -1   4   9      176.65      193.78      7.63 o 
   0   4   9        2.08        3.27      1.76 o 
   1   4   9      392.88      353.90      9.67 o 
   2   4   9       53.93       54.88      3.12 o 
   3   4   9       75.36       87.36     12.61 o 
   4   4   9       51.33       63.04     11.48 o 
   5   4   9       27.47       27.08      8.02 o 
   6   4   9       14.39       27.37      8.71 o 
 -10   5   9       26.89       29.38     10.02 o 
  -9   5   9        0.00        8.21      6.28 o 
  -8   5   9       90.66       86.64     14.30 o 
  -7   5   9        0.00       -0.08      2.37 o 
  -6   5   9      337.40      351.80     18.13 o 
  -5   5   9        2.60        2.06      2.77 o 
  -4   5   9       68.75       81.38      6.17 o 
  -3   5   9      684.83      671.53     13.21 o 
  -2   5   9      189.79      182.93      7.37 o 
  -1   5   9      171.34      169.75      8.06 o 
   0   5   9      882.51      857.98     16.94 o 
   1   5   9     1098.01     1054.79     17.53 o 
   2   5   9     1067.30     1022.54     18.27 o 
   3   5   9      332.38      277.92     22.19 o 
   4   5   9       54.21       38.55      9.27 o 
   5   5   9       63.25       70.72     12.67 o 
   6   5   9       59.93       57.77     11.97 o 
 -10   6   9      118.34      133.76     19.69 o 
  -9   6   9       51.53       44.26     11.44 o 
  -8   6   9       48.69       53.66      7.69 o 
  -7   6   9      241.60      243.47     15.44 o 
  -6   6   9     1275.55     1200.27     33.43 o 
  -5   6   9        9.83        6.62      3.07 o 
  -4   6   9       63.02       58.51      4.80 o 
  -3   6   9      831.58      843.15     15.21 o 
  -2   6   9      676.51      610.20     25.26 o 
  -1   6   9      266.87      291.12     12.21 o 
   0   6   9       43.93       42.99      4.65 o 
   1   6   9       53.96       48.20      4.04 o 
   2   6   9       10.84       13.53      2.07 o 
   3   6   9       47.14       52.46      9.79 o 
   4   6   9      146.72      155.10     17.58 o 
   5   6   9       28.37       22.21      7.78 o 
   6   6   9       65.37       91.61     15.35 o 
 -10   7   9       15.70        9.42      6.66 o 
  -9   7   9        5.46       -2.74      5.31 o 
  -8   7   9      181.14      164.90     13.19 o 
  -7   7   9       30.27       26.44      5.22 o 
  -6   7   9        0.00       -1.18      2.69 o 
  -5   7   9       31.80       25.36      4.98 o 
  -4   7   9     1317.45     1314.80     23.12 o 
  -3   7   9        8.70       13.84      2.80 o 
  -2   7   9     3513.60     3502.17     43.73 o 
  -1   7   9     1996.03     1954.75     27.86 o 
   0   7   9       80.24       80.77      8.37 o 
   1   7   9      620.32      623.22     14.83 o 
   2   7   9        3.44        2.89      1.62 o 
   3   7   9       71.07       71.66     12.05 o 
   4   7   9       17.60        6.38      5.46 o 
   5   7   9      119.89      141.80     18.14 o 
   6   7   9       12.58       14.70      7.01 o 
  -9   8   9       10.59        7.05      5.88 o 
  -8   8   9      166.45      151.33     13.58 o 
  -7   8   9        0.38        0.33      2.85 o 
  -6   8   9        8.80        8.65      3.38 o 
  -5   8   9      286.47      261.24     19.86 o 
  -4   8   9        2.47        1.80      2.09 o 
  -3   8   9      973.38      973.23     22.46 o 
  -2   8   9       33.46       31.62      4.62 o 
  -1   8   9      384.84      370.38     10.87 o 
   0   8   9      267.88      267.94      9.04 o 
   1   8   9      239.34      236.59     10.87 o 
   2   8   9       53.40       50.37      5.30 o 
   3   8   9        0.30       -3.27      3.64 o 
   4   8   9      203.24      192.16     20.24 o 
   5   8   9       39.40       41.63     10.37 o 
   6   8   9       71.86       91.22     15.25 o 
  -9   9   9       93.39      110.84     11.18 o 
  -8   9   9        0.36       -2.03      2.72 o 
  -7   9   9        3.68        0.49      2.39 o 
  -6   9   9       28.20       41.80      6.56 o 
  -5   9   9       77.39       64.12      8.14 o 
  -4   9   9      131.62      134.49      7.94 o 
  -3   9   9      248.77      273.04     21.32 o 
  -2   9   9      202.98      198.89     11.23 o 
  -1   9   9      377.62      388.90     16.01 o 
   0   9   9      822.46      810.92     21.15 o 
   1   9   9      288.88      279.46     10.83 o 
   2   9   9      179.71      176.01     10.31 o 
   3   9   9      246.64      274.48     23.22 o 
   4   9   9       54.39       57.14     11.76 o 
   5   9   9        7.10      -10.37      6.91 o 
  -9  10   9       55.63       64.54      8.71 o 
  -8  10   9       79.93       77.19      9.49 o 
  -7  10   9        0.14       -4.93      3.29 o 
  -6  10   9       76.49       79.59      9.25 o 
  -5  10   9      202.20      225.18     21.77 o 
  -4  10   9       25.13       21.09      3.66 o 
  -3  10   9        4.49        9.10      2.72 o 
  -2  10   9      456.63      454.29     17.59 o 
  -1  10   9      589.46      640.91     21.15 o 
   0  10   9       63.21       59.57      6.66 o 
   1  10   9        0.18       -2.81      3.30 o 
   2  10   9        1.01       -3.03      2.02 o 
   3  10   9      217.89      191.90     19.99 o 
   4  10   9        1.64       -0.70      4.92 o 
   5  10   9       13.52       15.52      7.45 o 
  -8  11   9        0.17       -1.08      4.83 o 
  -7  11   9       34.97       39.29     12.59 o 
  -6  11   9        4.92        5.44      3.16 o 
  -5  11   9      507.07      526.17     33.54 o 
  -4  11   9       21.64       24.89      4.11 o 
  -3  11   9      547.99      577.52     19.56 o 
  -2  11   9       22.14       14.25      3.60 o 
  -1  11   9      718.08      727.40     23.13 o 
   0  11   9      261.46      272.73     14.35 o 
   1  11   9       48.77       57.93      6.80 o 
   2  11   9       40.45       39.32      6.18 o 
   3  11   9       16.52        7.76      6.22 o 
   4  11   9      175.17      195.74     21.23 o 
   5  11   9       51.73       65.23     13.06 o 
  -8  12   9       10.72        8.63      3.95 o 
  -7  12   9      161.82      162.38     13.76 o 
  -6  12   9       10.92        3.37      4.89 o 
  -5  12   9      195.39      177.37     20.11 o 
  -4  12   9        2.78        3.08      2.38 o 
  -3  12   9       38.84       44.13      5.97 o 
  -2  12   9      222.32      220.26     13.09 o 
  -1  12   9       28.98       27.28      5.52 o 
   0  12   9      427.62      397.50     17.87 o 
   1  12   9      165.15      160.47     11.35 o 
   2  12   9        0.01        0.46      2.40 o 
   3  12   9      104.28      107.95     15.93 o 
   4  12   9        4.41       18.51      8.06 o 
  -8  13   9        2.49       -1.77      3.75 o 
  -7  13   9        1.62        2.95      3.91 o 
  -6  13   9       48.34       44.74     11.13 o 
  -5  13   9      200.65      200.58     21.79 o 
  -4  13   9      556.18      523.66     34.29 o 
  -3  13   9      233.61      232.75     13.39 o 
  -2  13   9       55.88       59.66      8.45 o 
  -1  13   9        4.21        5.83      2.69 o 
   0  13   9      494.54      449.26     46.39 o 
   1  13   9      162.66      150.86     23.21 o 
   2  13   9       59.32       54.47      6.90 o 
   3  13   9       59.20       50.02     11.61 o 
   4  13   9        0.22        8.36      6.08 o 
  -7  14   9       84.17      113.76     16.07 o 
  -6  14   9        3.74        1.91      4.94 o 
  -5  14   9      303.16      289.11     26.94 o 
  -4  14   9       11.79        9.23      6.26 o 
  -3  14   9       48.73       41.59      6.13 o 
  -2  14   9      275.40      272.94     15.50 o 
  -1  14   9      210.75      221.20     20.82 o 
   0  14   9      176.12      149.35     11.72 o 
   1  14   9       11.92       18.64      4.69 o 
   2  14   9       12.82        2.84      4.97 o 
   3  14   9       28.17       44.18     10.82 o 
  -6  15   9       37.95       52.98     12.08 o 
  -5  15   9       45.68       61.37     12.88 o 
  -4  15   9      249.86      253.90     24.99 o 
  -3  15   9        1.05        0.26      3.75 o 
  -2  15   9      109.70      121.47     10.97 o 
  -1  15   9       16.01       21.89      4.87 o 
   0  15   9       35.56       42.92      6.97 o 
   1  15   9        0.03       -7.74      6.12 o 
   2  15   9      178.21      193.96     21.50 o 
  -5  16   9       14.52        8.48      6.79 o 
  -4  16   9      301.10      288.42     27.52 o 
  -3  16   9        2.20        1.55      5.00 o 
  -2  16   9       94.06       91.02      9.71 o 
  -1  16   9        0.79       -2.59      5.61 o 
   0  16   9      148.17      143.13     12.31 o 
   1  16   9        3.47       -6.44      4.30 o 
  -3  17   9      215.43      265.98     26.29 o 
  -2  17   9       23.40       20.41      7.94 o 
  -1  17   9       33.45       17.89      5.14 o 
   0  17   9      204.03      205.83     15.12 o 
 -10   0  10       46.61       60.26     14.14 o 
  -8   0  10       95.94       82.73     14.86 o 
  -6   0  10      686.47      617.00     35.63 o 
  -4   0  10       24.69       20.77      2.98 o 
  -2   0  10     2956.50     2919.30     47.38 o 
   0   0  10     2169.50     2140.16     34.97 o 
   2   0  10       17.33       28.26      8.15 o 
   4   0  10      137.88      141.41     11.95 o 
   6   0  10       34.38        8.57      5.80 o 
 -10   1  10        7.72       12.53      5.30 o 
  -9   1  10       41.73       40.64      7.56 o 
  -8   1  10        0.75       -5.59      3.73 o 
  -7   1  10      256.49      282.29     44.66 o 
  -6   1  10       68.71       73.21      8.77 o 
  -5   1  10       17.94       12.66      2.32 o 
  -4   1  10       47.40       48.91      5.95 o 
  -3   1  10       20.01       20.03      2.17 o 
  -2   1  10      322.74      304.90      8.22 o 
  -1   1  10        0.05       -0.32      1.28 o 
   0   1  10       37.19       40.37      4.93 o 
   1   1  10      187.49      174.56      5.97 o 
   2   1  10       99.61       70.90      6.73 o 
   3   1  10       35.49       27.31      4.48 o 
   4   1  10       16.93       13.24      3.48 o 
   5   1  10        3.50       -3.31      3.04 o 
   6   1  10        3.45        9.51      7.39 o 
 -10   2  10       74.48       91.20     11.83 o 
  -9   2  10       59.36       52.44      9.04 o 
  -8   2  10      127.34      160.99     14.17 o 
  -7   2  10      278.42      298.81     18.39 o 
  -6   2  10        7.70        1.70      2.97 o 
  -5   2  10      948.94      866.36     18.27 o 
  -4   2  10      541.18      495.30     14.56 o 
  -3   2  10     1714.29     1581.30     26.47 o 
  -2   2  10       26.99       31.15      4.05 o 
  -1   2  10      526.78      526.25     11.93 o 
   0   2  10      727.39      769.22     13.61 o 
   1   2  10       62.77       73.77      3.28 o 
   2   2  10       34.77       30.16      4.61 o 
   3   2  10        7.72        1.19      2.59 o 
   4   2  10       53.38       57.46      6.25 o 
   5   2  10        0.66       -0.38      4.31 o 
   6   2  10       65.46       66.85      8.93 o 
 -10   3  10        9.91       16.06      5.65 o 
  -9   3  10       37.45       55.30      8.98 o 
  -8   3  10        5.05        9.25      4.84 o 
  -7   3  10      145.42      167.75     19.49 o 
  -6   3  10        0.83       -0.67      2.60 o 
  -5   3  10      200.32      173.11     12.75 o 
  -4   3  10        3.86        1.89      1.82 o 
  -3   3  10     1122.99     1097.02     22.43 o 
  -2   3  10     1223.65     1215.32     23.74 o 
  -1   3  10     2191.58     2212.47     30.63 o 
   0   3  10      309.95      321.29     15.95 o 
   1   3  10      131.81      120.68      4.55 o 
   2   3  10      583.06      557.19     22.42 o 
   3   3  10        0.81        2.89      3.26 o 
   4   3  10       60.20       71.77      8.97 o 
   5   3  10       28.70       49.90      7.93 o 
   6   3  10        4.16        5.64      5.93 o 
 -10   4  10      151.52      239.45     31.55 o 
  -9   4  10        5.22        9.10      5.85 o 
  -8   4  10      141.67      150.59     19.67 o 
  -7   4  10        1.43        3.34      3.15 o 
  -6   4  10        0.70        2.79      2.95 o 
  -5   4  10      135.20      116.04      7.39 o 
  -4   4  10       10.37        4.41      2.14 o 
  -3   4  10      198.07      184.37      9.50 o 
  -2   4  10      493.03      504.39     12.62 o 
  -1   4  10     2306.52     2242.25     31.07 o 
   0   4  10       13.57       11.42      2.10 o 
   1   4  10      329.83      310.07      8.66 o 
   2   4  10      303.01      286.80     20.60 o 
   3   4  10      135.59      137.37     11.88 o 
   4   4  10        4.62       -2.44      3.21 o 
   5   4  10        2.46        2.38      2.99 o 
   6   4  10       16.75       11.23      6.23 o 
  -9   5  10      109.44      125.00     18.70 o 
  -8   5  10       65.76       65.42     12.81 o 
  -7   5  10       17.87        6.23      3.34 o 
  -6   5  10        1.06        0.65      2.83 o 
  -5   5  10      182.85      145.69      8.55 o 
  -4   5  10        4.87        1.97      1.80 o 
  -3   5  10       73.06       62.13      4.40 o 
  -2   5  10       30.82       34.83      6.68 o 
  -1   5  10      163.90      171.72      7.53 o 
   0   5  10      850.69      847.41     17.41 o 
   1   5  10       69.27       73.82      6.07 o 
   2   5  10       58.32       53.76      9.98 o 
   3   5  10       19.08       13.89      5.81 o 
   4   5  10       36.14       39.91      9.89 o 
   5   5  10       29.73       20.67      8.33 o 
   6   5  10       35.14       46.05     11.12 o 
  -9   6  10        8.36        9.22      6.10 o 
  -8   6  10        6.52        3.31      2.73 o 
  -7   6  10       29.64       32.53      9.38 o 
  -6   6  10       16.81       23.85      5.76 o 
  -5   6  10        5.40        4.51      2.23 o 
  -4   6  10      232.25      239.37     11.22 o 
  -3   6  10      399.09      367.45     13.22 o 
  -2   6  10      155.46      161.54      8.53 o 
  -1   6  10       57.93       58.72      5.05 o 
   0   6  10        0.70        1.53      1.51 o 
   1   6  10      183.48      192.05     10.08 o 
   2   6  10      609.70      621.70     32.87 o 
   3   6  10       42.12       51.47     10.74 o 
   4   6  10       51.94       27.21      7.64 o 
   5   6  10       27.16       34.93      9.62 o 
  -9   7  10       65.04       68.01     14.23 o 
  -8   7  10      138.64      136.96     12.63 o 
  -7   7  10       48.05       51.24      9.88 o 
  -6   7  10      255.71      221.84     15.38 o 
  -5   7  10        0.00       -1.34      2.63 o 
  -4   7  10      652.91      644.70     14.61 o 
  -3   7  10      668.32      652.36     25.33 o 
  -2   7  10        7.42        5.64      2.52 o 
  -1   7  10        3.65        3.33      4.10 o 
   0   7  10        0.36        0.78      1.55 o 
   1   7  10       91.48       83.58      7.02 o 
   2   7  10      162.97      178.54     18.00 o 
   3   7  10      477.30      479.73     30.86 o 
   4   7  10       18.68       22.33      7.61 o 
   5   7  10       10.63       12.33      4.88 o 
  -9   8  10       45.46       31.51      6.66 o 
  -8   8  10      131.59      131.64     12.45 o 
  -7   8  10        0.21        2.02      5.20 o 
  -6   8  10       89.52      104.59     10.79 o 
  -5   8  10       35.67       18.05      4.93 o 
  -4   8  10       73.68       72.21      5.16 o 
  -3   8  10        0.61       -0.39      1.91 o 
  -2   8  10       43.90       30.06      8.44 o 
  -1   8  10     2043.89     2036.97     36.53 o 
   0   8  10      725.40      722.09     21.71 o 
   1   8  10       68.78       55.31      7.41 o 
   2   8  10       86.40       78.55     12.63 o 
   3   8  10       91.18       75.50     12.89 o 
   4   8  10      112.76      115.54     16.71 o 
   5   8  10       23.33       16.14      6.46 o 
  -9   9  10       61.86       72.15     12.70 o 
  -8   9  10        3.32       -2.61      3.44 o 
  -7   9  10      154.71      128.32     12.01 o 
  -6   9  10       34.30       28.69      5.83 o 
  -5   9  10      118.20      115.71     11.50 o 
  -4   9  10       35.67       32.09      4.06 o 
  -3   9  10       49.27       48.34      5.63 o 
  -2   9  10       23.25       30.42      5.74 o 
  -1   9  10      132.12      135.71      9.82 o 
   0   9  10       33.32       31.78      7.45 o 
   1   9  10      227.55      227.89     12.27 o 
   2   9  10      118.62      104.71     14.34 o 
   3   9  10        4.59       -1.47      4.85 o 
   4   9  10        0.42        1.64      4.63 o 
  -9  10  10       73.90       66.08     12.04 o 
  -8  10  10        7.09        5.23      3.40 o 
  -7  10  10        2.99        7.35      3.60 o 
  -6  10  10      104.12      102.85     10.74 o 
  -5  10  10       24.17       33.32      6.49 o 
  -4  10  10       11.42       13.45      6.27 o 
  -3  10  10       15.06       11.28      3.08 o 
  -2  10  10        8.24        1.96      4.50 o 
  -1  10  10       23.98       24.79      4.57 o 
   0  10  10      301.34      338.31     15.86 o 
   1  10  10        0.09       -1.64      4.38 o 
   2  10  10      182.40      200.02     19.99 o 
   3  10  10      129.98       99.28     15.23 o 
   4  10  10        8.29        8.67      5.97 o 
  -8  11  10       15.54       14.07      6.58 o 
  -7  11  10       26.28        8.22      4.16 o 
  -6  11  10        0.34        3.75      3.31 o 
  -5  11  10       15.40       16.52      7.22 o 
  -4  11  10      548.88      534.99     33.47 o 
  -3  11  10      120.08      119.44      9.14 o 
  -2  11  10       95.01       99.67      8.81 o 
  -1  11  10      217.20      228.30     13.43 o 
   0  11  10       93.07      113.77      9.55 o 
   1  11  10      227.12      220.55     12.99 o 
   2  11  10        0.06        5.50      4.62 o 
   3  11  10      165.83      169.67     19.81 o 
   4  11  10       40.07       26.40      8.83 o 
  -8  12  10       16.15       25.21      8.23 o 
  -7  12  10      136.54      124.27     12.56 o 
  -6  12  10       80.36       68.96      9.32 o 
  -5  12  10      470.91      534.58     35.53 o 
  -4  12  10      288.21      319.00     26.75 o 
  -3  12  10        7.10        4.98      2.68 o 
  -2  12  10     1017.55     1067.05     29.22 o 
  -1  12  10       11.99       16.52      5.37 o 
   0  12  10      995.37     1003.68     28.87 o 
   1  12  10       64.61       66.16      7.52 o 
   2  12  10        1.48        3.05      5.19 o 
   3  12  10       49.31       63.47     12.99 o 
  -7  13  10        0.85        2.76      4.33 o 
  -6  13  10       70.61       65.46      9.55 o 
  -5  13  10        3.60        0.91      4.03 o 
  -4  13  10        5.97        3.38      5.41 o 
  -3  13  10       62.03       39.88      9.90 o 
  -2  13  10      146.55      142.44     11.12 o 
  -1  13  10      208.03      231.49     14.44 o 
   0  13  10      150.58      135.85     11.94 o 
   1  13  10       39.61       27.80      8.16 o 
   2  13  10        7.14        2.70      4.27 o 
   3  13  10       10.90       10.71      6.06 o 
  -6  14  10       95.73      119.98     18.47 o 
  -5  14  10      134.54      111.36     17.40 o 
  -4  14  10       70.16       80.78     14.63 o 
  -3  14  10       66.82       71.90     13.40 o 
  -2  14  10        9.37       11.85      3.63 o 
  -1  14  10       64.18       51.01      7.23 o 
   0  14  10      825.86      843.47     28.08 o 
   1  14  10      103.46       95.65     14.78 o 
   2  14  10       34.69       53.60     11.83 o 
  -5  15  10        5.74       -0.44      3.44 o 
  -4  15  10       67.01       50.82     11.83 o 
  -3  15  10      195.68      186.14     21.80 o 
  -2  15  10        1.16        2.19      4.25 o 
  -1  15  10       15.69       20.65      5.12 o 
   0  15  10       75.61       87.64      9.48 o 
   1  15  10        1.16        5.91      5.55 o 
  -3  16  10      138.22      153.91     20.12 o 
  -2  16  10      330.75      321.79     27.88 o 
  -9   0  11      152.56      212.83     24.86 o 
  -7   0  11      209.56      190.25     21.64 o 
  -5   0  11      551.16      440.28     29.71 o 
  -3   0  11      485.51      479.91     15.19 o 
  -1   0  11      144.85      155.19     10.66 o 
   1   0  11      310.74      340.66     26.84 o 
   3   0  11        3.74        3.67      5.04 o 
   5   0  11        9.00       19.33      8.00 o 
  -9   1  11       46.06       38.55     14.72 o 
  -8   1  11       56.99       63.39      9.31 o 
  -7   1  11       82.12       94.27     10.87 o 
  -6   1  11        0.52       -5.64      3.76 o 
  -5   1  11      160.27      136.89      9.66 o 
  -4   1  11      885.30      851.76     17.62 o 
  -3   1  11      145.22      152.98      7.05 o 
  -2   1  11      237.99      237.45      7.68 o 
  -1   1  11       24.05       21.08      3.08 o 
   0   1  11      245.79      246.60      8.76 o 
   1   1  11      522.62      529.94     23.69 o 
   2   1  11      348.70      349.52     15.34 o 
   3   1  11        1.89        2.22      2.59 o 
   4   1  11        4.30        8.10      3.32 o 
   5   1  11        5.06       -2.01      3.71 o 
  -9   2  11      143.67      170.74     25.34 o 
  -8   2  11       16.09       17.78      5.57 o 
  -7   2  11       11.39       11.18      7.02 o 
  -6   2  11       43.58       40.05      7.94 o 
  -5   2  11      127.10      129.99      9.60 o 
  -4   2  11      164.15      141.08      7.36 o 
  -3   2  11       80.97       84.42      6.74 o 
  -2   2  11      762.78      740.80     16.61 o 
  -1   2  11      163.52      154.57      7.75 o 
   0   2  11       41.92       23.39      4.24 o 
   1   2  11     1443.19     1433.59     30.20 o 
   2   2  11      370.05      350.58     15.45 o 
   3   2  11        6.60       10.66      3.44 o 
   4   2  11        5.09       11.90      3.86 o 
   5   2  11       11.24        7.26      3.87 o 
  -9   3  11       26.58       30.05      6.86 o 
  -8   3  11       12.46       11.13      4.85 o 
  -7   3  11        0.37       -2.22      4.84 o 
  -6   3  11        3.78        0.97      3.38 o 
  -5   3  11       64.47       65.34      8.49 o 
  -4   3  11       65.24       65.94      7.04 o 
  -3   3  11       11.51        7.37      2.12 o 
  -2   3  11      110.18      124.94     10.33 o 
  -1   3  11      459.27      464.83     19.24 o 
   0   3  11       38.88       37.48      3.57 o 
   1   3  11       58.48       59.36      7.88 o 
   2   3  11       82.15       91.36      9.96 o 
   3   3  11        1.63        6.68      3.39 o 
   4   3  11       10.92       12.25      4.68 o 
   5   3  11       30.37       27.12      6.47 o 
  -9   4  11       82.55       78.63     10.82 o 
  -8   4  11        5.16        1.98      5.11 o 
  -7   4  11        6.12       11.02      4.75 o 
  -6   4  11       80.26       64.34      8.73 o 
  -5   4  11       41.66       16.90      4.85 o 
  -4   4  11      179.27      162.62      9.30 o 
  -3   4  11        6.68        8.91      2.77 o 
  -2   4  11       58.96       43.31      6.17 o 
  -1   4  11       40.46       37.81      4.44 o 
   0   4  11      486.10      477.51     15.30 o 
   1   4  11      129.46      145.26     11.98 o 
   2   4  11        3.41        6.56      3.95 o 
   3   4  11       52.08       41.31      7.25 o 
   4   4  11        3.89       -2.04      3.60 o 
   5   4  11        1.54       -0.09      6.00 o 
  -9   5  11        1.97       -4.26      5.25 o 
  -8   5  11       86.51      109.00     17.24 o 
  -7   5  11       41.51       35.25      6.75 o 
  -6   5  11        9.72        6.20      6.44 o 
  -5   5  11      395.99      395.65     20.38 o 
  -4   5  11       26.12       31.33      5.96 o 
  -3   5  11      871.87      815.60     27.49 o 
  -2   5  11       97.87       99.72      7.01 o 
  -1   5  11      158.06      171.42      9.17 o 
   0   5  11      177.69      171.81      9.01 o 
   1   5  11        0.08        1.13      2.60 o 
   2   5  11      103.28       80.58      9.55 o 
   3   5  11       37.31       33.82      6.60 o 
   4   5  11       25.30       34.84     11.03 o 
   5   5  11        0.03        4.63      7.09 o 
  -9   6  11       36.02       45.92     11.62 o 
  -8   6  11        3.34       13.17     11.68 o 
  -7   6  11        9.65        4.43      3.06 o 
  -6   6  11      111.89       95.42     10.94 o 
  -5   6  11      154.15      137.86     12.27 o 
  -4   6  11      103.78       84.40     15.66 o 
  -3   6  11      853.66      861.48     24.29 o 
  -2   6  11      161.32      154.04     13.71 o 
  -1   6  11        2.41        0.33      1.73 o 
   0   6  11       42.61       37.97      4.46 o 
   1   6  11        1.91       -0.33      3.75 o 
   2   6  11      319.29      344.51     25.73 o 
   3   6  11      127.03      114.82     15.99 o 
   4   6  11        0.00       -1.55      4.30 o 
  -8   7  11       58.06       86.49     10.56 o 
  -7   7  11       71.09       67.68      9.31 o 
  -6   7  11      198.77      179.00     19.39 o 
  -5   7  11      101.57       92.05     10.20 o 
  -4   7  11       63.41       59.11      8.06 o 
  -3   7  11        0.50        1.05      2.04 o 
  -2   7  11       25.90       21.06      4.03 o 
  -1   7  11      125.45      106.48      8.58 o 
   0   7  11       59.89       66.74      6.75 o 
   1   7  11      103.24       96.43     13.40 o 
   2   7  11       17.20       10.02      5.80 o 
   3   7  11       44.75       49.93     10.99 o 
   4   7  11      126.36      137.21     18.20 o 
  -8   8  11        9.91       17.95      6.59 o 
  -7   8  11       21.18       22.91      5.69 o 
  -6   8  11        6.62        4.84      4.00 o 
  -5   8  11        0.02       -1.66      6.62 o 
  -4   8  11      560.05      588.34     24.92 o 
  -3   8  11        5.82        2.54      1.75 o 
  -2   8  11       16.61       10.94      3.10 o 
  -1   8  11        2.44        2.32      2.21 o 
   0   8  11        0.01        0.51      1.91 o 
   1   8  11       23.31       19.44      6.17 o 
   2   8  11      133.09      161.55     18.10 o 
   3   8  11       15.97        8.93      7.14 o 
   4   8  11       43.89       31.86      9.32 o 
  -8   9  11       26.89       12.67     13.74 o 
  -7   9  11       55.17       53.33      8.32 o 
  -6   9  11      114.11      109.65     15.95 o 
  -5   9  11        6.81        9.81      4.32 o 
  -4   9  11       57.80       63.42      8.54 o 
  -3   9  11       24.89       32.98      8.32 o 
  -2   9  11      159.22      167.76     24.03 o 
  -1   9  11       73.11       79.23      7.79 o 
   0   9  11       25.01       21.13      4.17 o 
   1   9  11       19.93       26.81      7.68 o 
   2   9  11       17.15       18.36      7.46 o 
   3   9  11      163.96      161.18     19.45 o 
  -8  10  11        4.75        7.51      5.51 o 
  -7  10  11        2.51        0.41      3.41 o 
  -6  10  11       49.83       46.25      7.96 o 
  -5  10  11        0.33        0.70      3.60 o 
  -4  10  11      259.72      258.60     17.14 o 
  -3  10  11        0.37       -3.29      4.11 o 
  -2  10  11        0.04       -1.15      2.24 o 
  -1  10  11      376.29      411.84     17.83 o 
   0  10  11       30.44       23.83      4.28 o 
   1  10  11      244.09      233.59     21.34 o 
   2  10  11       24.78       19.50      7.25 o 
   3  10  11      187.59      210.55     22.28 o 
  -7  11  11        2.90        7.89      3.50 o 
  -6  11  11      104.36      106.75     14.18 o 
  -5  11  11      162.08      140.16     13.29 o 
  -4  11  11       32.83       39.86     10.16 o 
  -3  11  11        6.96       10.72      4.71 o 
  -2  11  11      193.14      202.90     22.20 o 
  -1  11  11      134.32      134.30     10.66 o 
   0  11  11       54.30       66.14      7.54 o 
   1  11  11       80.46       58.27     11.49 o 
   2  11  11       87.37       90.91     14.31 o 
  -6  12  11        0.11       -1.99     11.42 o 
  -5  12  11      121.77      146.65     20.61 o 
  -4  12  11      444.97      478.20     33.30 o 
  -3  12  11       13.39       13.78      5.56 o 
  -2  12  11       22.28       31.97      8.09 o 
  -1  12  11      229.04      241.02     14.43 o 
   0  12  11       11.03       13.36      5.56 o 
   1  12  11      211.05      212.25     20.98 o 
   2  12  11        0.37        5.48      5.50 o 
  -6  13  11       19.23       18.96      7.98 o 
  -5  13  11      210.69      227.12     24.11 o 
  -4  13  11      169.57      232.71     23.85 o 
  -3  13  11      134.02      122.74     16.81 o 
  -2  13  11       65.20       66.45     12.15 o 
  -1  13  11      158.58      178.99     12.83 o 
   0  13  11       49.87       58.40     10.97 o 
   1  13  11      162.31      159.88     18.64 o 
  -4  14  11        2.29        6.45      4.50 o 
  -3  14  11        0.06       -7.69      5.13 o 
  -2  14  11       14.82       13.12      6.58 o 
  -1  14  11        6.51        7.04      3.74 o 
  -8   0  12        8.47       20.44     10.51 o 
  -6   0  12      166.73      262.07     25.06 o 
  -4   0  12       19.77       17.90      7.04 o 
  -2   0  12        2.41       -0.02      2.44 o 
   0   0  12      585.36      648.75     39.07 o 
   2   0  12       16.90        7.25      6.08 o 
   4   0  12      103.59      147.17     19.06 o 
  -8   1  12        0.47        2.21      6.37 o 
  -7   1  12      256.91      279.41     19.30 o 
  -6   1  12       49.06       62.36      9.01 o 
  -5   1  12        0.00        3.51      2.74 o 
  -4   1  12      122.87      107.37      8.76 o 
  -3   1  12       19.00       17.34      3.71 o 
  -2   1  12       49.32       47.72      5.87 o 
  -1   1  12        2.22        1.40      1.68 o 
   0   1  12      265.78      294.89     18.71 o 
   1   1  12      174.78      165.72     25.70 o 
   2   1  12      109.22      128.20     12.41 o 
   3   1  12      319.11      282.06     18.49 o 
   4   1  12       38.53       36.43      7.15 o 
  -8   2  12        6.65        6.76      3.78 o 
  -7   2  12      107.98      106.54     12.07 o 
  -6   2  12       15.80       26.44      7.37 o 
  -5   2  12        5.10        1.71      5.59 o 
  -4   2  12      217.56      182.75     11.32 o 
  -3   2  12       32.56       16.37      6.93 o 
  -2   2  12        0.57        2.64      2.01 o 
  -1   2  12       17.23       10.43      2.73 o 
   0   2  12       15.57       12.00      6.53 o 
   1   2  12      145.49      155.13     13.71 o 
   2   2  12       13.15        8.80      3.73 o 
   3   2  12        1.21        4.65      3.55 o 
   4   2  12        0.14        5.36     10.32 o 
  -8   3  12       75.58       82.60     10.96 o 
  -7   3  12       35.41       21.86      6.47 o 
  -6   3  12      224.57      242.54     14.00 o 
  -5   3  12      194.93      156.53     13.74 o 
  -4   3  12        1.41        0.37      2.92 o 
  -3   3  12       81.28       70.76      6.92 o 
  -2   3  12      247.49      277.11     12.64 o 
  -1   3  12       62.69       64.92      5.88 o 
   0   3  12       17.98       19.61      8.29 o 
   1   3  12      421.87      492.56     26.65 o 
   2   3  12      189.15      163.70     13.72 o 
   3   3  12        0.23        5.14      3.71 o 
   4   3  12        7.90        5.37      4.04 o 
  -8   4  12      108.82      116.09     21.66 o 
  -7   4  12       24.72       32.71      6.66 o 
  -6   4  12        0.01       -5.69      3.80 o 
  -5   4  12       69.55       87.36     10.26 o 
  -4   4  12       59.08       55.96     14.38 o 
  -3   4  12        2.52       -0.60      2.26 o 
  -2   4  12      146.40      136.07     11.28 o 
  -1   4  12        0.39        3.42      2.24 o 
   0   4  12      134.57      146.77     12.19 o 
   1   4  12       74.67       79.78      9.57 o 
   2   4  12        7.46        4.37      6.01 o 
   3   4  12      181.14      224.58     16.64 o 
  -8   5  12        5.75        6.60      4.57 o 
  -7   5  12        7.98       11.03      4.56 o 
  -6   5  12      253.65      242.23     17.12 o 
  -5   5  12        1.05       -5.00      3.47 o 
  -4   5  12       30.38       27.47      6.09 o 
  -3   5  12        0.93        5.33      3.10 o 
  -2   5  12       50.40       51.62      7.22 o 
  -1   5  12       24.71       26.44      4.08 o 
   0   5  12        8.07        3.99      3.25 o 
   1   5  12        0.04       -0.32      3.61 o 
   2   5  12       46.54       50.56     15.73 o 
   3   5  12        3.96       -4.60      6.41 o 
  -8   6  12      104.00      154.12     14.44 o 
  -7   6  12       91.45      107.72     11.89 o 
  -6   6  12       96.60      116.61     12.17 o 
  -5   6  12       67.57       71.51     12.76 o 
  -4   6  12       13.36       19.77      4.98 o 
  -3   6  12        9.52        3.84      2.89 o 
  -2   6  12        9.05       14.73      3.95 o 
  -1   6  12        5.18        6.08      3.37 o 
   0   6  12       83.68       90.90      9.82 o 
   1   6  12      344.37      345.54     30.51 o 
   2   6  12       73.73       61.55     10.23 o 
   3   6  12        2.48       13.25      4.94 o 
  -8   7  12        0.11        8.38      7.29 o 
  -7   7  12        5.26        2.65      6.84 o 
  -6   7  12        0.63       -1.17      3.74 o 
  -5   7  12       22.48       12.69      4.61 o 
  -4   7  12       26.79       24.70      5.69 o 
  -3   7  12       57.65       56.05      8.07 o 
  -2   7  12      106.71      115.29      7.99 o 
  -1   7  12       65.99       63.63      6.08 o 
   0   7  12       10.14       13.50      4.05 o 
   1   7  12       60.26       65.62      9.05 o 
   2   7  12        1.97        5.16      3.66 o 
   3   7  12       96.60      105.65     11.87 o 
  -8   8  12      253.48      295.55     27.46 o 
  -7   8  12       28.18       18.36      5.11 o 
  -6   8  12       26.19       23.37      5.73 o 
  -5   8  12      101.67      103.25     25.70 o 
  -4   8  12       19.17       10.76      4.23 o 
  -3   8  12        0.10        3.88      3.70 o 
  -2   8  12       39.08       35.20      4.72 o 
  -1   8  12       83.58       87.43      7.21 o 
   0   8  12       68.92       73.07     11.52 o 
   1   8  12       43.57       31.15      8.42 o 
   2   8  12       42.74       30.08      8.40 o 
  -7   9  12       29.44       38.24      7.42 o 
  -6   9  12       21.76       19.78      5.97 o 
  -5   9  12       26.76       15.30      5.14 o 
  -4   9  12       18.12       24.41      6.12 o 
  -3   9  12      227.47      241.47     30.18 o 
  -2   9  12       35.77       33.72      6.44 o 
  -1   9  12       15.51       15.13      4.09 o 
   0   9  12        0.47       -2.08      3.31 o 
   1   9  12        9.18       -3.05      4.56 o 
   2   9  12       79.49       98.36     14.93 o 
  -6  10  12       56.55       68.87     20.55 o 
  -5  10  12       91.01       92.46     10.95 o 
  -4  10  12      503.18      518.07     25.09 o 
  -3  10  12       11.59        6.79      6.12 o 
  -2  10  12       13.02       20.40      6.65 o 
  -1  10  12       88.43       85.19     11.95 o 
   0  10  12        0.85        5.71      5.61 o 
   1  10  12        0.10        3.65      4.01 o 
  -6  11  12        0.85       -3.29     14.41 o 
  -5  11  12       28.01       39.93      7.48 o 
  -4  11  12       18.95       12.89      4.86 o 
  -3  11  12        0.16       -0.26      2.62 o 
  -2  11  12       13.26        9.17      3.90 o 
   0  11  12      147.53      135.96     16.18 o 
  -4  12  12       70.36       48.48     11.07 o 
  -3  12  12        7.72        8.61      5.44 o 
  -2  12  12       28.66       53.28     10.36 o 
  -7   0  13        9.88       37.91     10.78 o 
  -5   0  13       88.36       90.63     14.71 o 
  -3   0  13      113.08      125.63     11.69 o 
  -1   0  13       14.07       26.18      9.79 o 
   1   0  13      325.09      359.46     30.87 o 
  -8   1  13       51.34       52.78      9.18 o 
  -7   1  13        1.84       -1.99      3.75 o 
  -6   1  13       47.77       41.75      7.53 o 
  -5   1  13        0.19        1.20      3.44 o 
  -4   1  13       11.60       12.72      5.88 o 
  -3   1  13      135.18      147.91     10.00 o 
  -2   1  13      185.74      200.77     10.98 o 
  -1   1  13        6.76       12.73      5.71 o 
   0   1  13       46.41       37.79      7.50 o 
   1   1  13        8.93        6.51      4.27 o 
   2   1  13       60.12       81.54     10.84 o 
  -8   2  13       13.62       18.85      5.07 o 
  -7   2  13       23.69       24.81      8.30 o 
  -6   2  13        2.09       -7.32      4.92 o 
  -5   2  13        7.88        3.47      3.11 o 
  -4   2  13       16.54        8.87      5.04 o 
  -3   2  13      118.85      125.71      9.37 o 
  -2   2  13        4.54        1.85      1.87 o 
  -1   2  13       54.49       79.13     14.75 o 
   0   2  13       19.89       18.49      6.97 o 
   1   2  13       21.44       31.96     10.59 o 
   2   2  13      587.88      709.13     44.07 o 
  -7   3  13        9.73       11.30      6.14 o 
  -6   3  13       52.58       59.40      7.42 o 
  -5   3  13       68.23       50.30      6.64 o 
  -4   3  13       32.46       26.81      5.12 o 
  -3   3  13      408.11      414.17     16.83 o 
  -2   3  13      301.00      300.33     13.54 o 
  -1   3  13       21.54       22.75      8.90 o 
   0   3  13      141.14      159.95     21.07 o 
   1   3  13       94.69       96.98     16.66 o 
   2   3  13      127.03      140.79     20.19 o 
  -7   4  13       54.94       81.19     10.70 o 
  -6   4  13        0.14        4.04      2.81 o 
  -5   4  13       25.99       22.48      4.62 o 
  -4   4  13        0.12       -4.07      2.71 o 
  -3   4  13       19.45       15.10      3.72 o 
  -2   4  13        1.58        0.17      1.95 o 
  -1   4  13       18.75       12.28      6.98 o 
   0   4  13        0.02       -1.15      6.09 o 
   1   4  13       19.80       19.40      5.49 o 
   2   4  13       28.61       31.53      6.55 o 
  -7   5  13      105.25      116.02     12.96 o 
  -6   5  13       93.19       86.28     21.04 o 
  -5   5  13       42.01       30.12      6.31 o 
  -4   5  13        4.68       11.76      7.00 o 
  -3   5  13        3.80        2.31      3.46 o 
  -2   5  13       90.79      105.97      8.30 o 
  -1   5  13       64.04       80.73     15.93 o 
   0   5  13        5.15       -0.13      6.83 o 
   1   5  13       18.23       22.43      5.81 o 
   2   5  13       76.23       88.40     10.78 o 
  -7   6  13       42.89       61.89      9.51 o 
  -6   6  13        6.42       10.84      4.37 o 
  -5   6  13       58.72       66.24      9.67 o 
  -4   6  13       24.16       25.16      5.65 o 
  -3   6  13      178.62      159.70     13.43 o 
  -2   6  13       78.96       73.07      9.39 o 
  -1   6  13       20.00       25.05      5.85 o 
   0   6  13        5.20        9.00      4.25 o 
   1   6  13       36.99       52.43      8.22 o 
  -6   7  13       82.55      106.27     12.01 o 
  -5   7  13       11.37       15.37      5.42 o 
  -4   7  13       47.99       65.74     12.51 o 
  -3   7  13        6.42        7.04      8.12 o 
  -2   7  13       37.80       40.94     13.74 o 
  -1   7  13      202.58      223.62     25.50 o 
   0   7  13        1.60        2.18      3.21 o 
   1   7  13       73.11       98.26     14.57 o 
  -6   8  13        0.13       -4.13      5.89 o 
  -5   8  13        2.71        4.98      3.31 o 
  -4   8  13      216.02      232.62     17.01 o 
  -3   8  13       32.70       41.49      7.26 o 
  -2   8  13        1.11        8.59      6.31 o 
   0   8  13       31.18       28.59      7.71 o 
  -5   9  13        0.06       -9.72      6.48 o 
  -4   9  13        9.86        8.56      5.12 o 
  -3   9  13      115.69      144.05     17.24 o 
  -4  10  13        2.11       -1.92      3.65 o 
  -3  10  13       80.09       72.10     12.65 o 
  -6   0  14       93.96      105.68     17.53 o 
  -4   0  14       15.99       17.28      6.69 o 
  -2   0  14        9.11        8.07      5.15 o 
   0   0  14       38.63       68.54     14.13 o 
  -6   1  14       84.66       81.87     10.58 o 
  -5   1  14      124.46      129.82     19.94 o 
  -4   1  14        9.89       15.50      6.25 o 
  -3   1  14       27.86       29.02      4.55 o 
  -2   1  14        0.95        8.11      6.63 o 
  -1   1  14      171.18      225.57     25.96 o 
   0   1  14       11.42        7.01      6.32 o 
  -6   2  14       52.49       75.98     10.44 o 
  -5   2  14       38.77       57.00      8.65 o 
  -4   2  14       61.60       85.31      8.16 o 
  -3   2  14       95.98      102.76      8.68 o 
  -2   2  14      173.79      237.39     26.51 o 
  -1   2  14        0.28        7.35      7.25 o 
   0   2  14      169.60      150.06     21.50 o 
  -6   3  14      445.80      567.60     27.82 o 
  -5   3  14      253.60      327.75     21.40 o 
  -4   3  14        7.56        5.28      2.84 o 
  -3   3  14       83.30       92.94     10.91 o 
  -2   3  14        3.26        3.42      5.17 o 
  -6   4  14       25.05       27.83      9.93 o 
  -5   4  14      126.06      136.21     13.17 o 
  -4   4  14      117.63      124.55     12.03 o 
  -3   4  14        0.08        1.35      3.14 o 
  -5   5  14        8.39        7.89      6.92 o 
  -4   5  14       19.92       20.77      8.47 o 
  -4   6  14        6.09        6.23      4.64 o 
                                                 
